# Supplementary material for: Infant HIV-protection: Comparing antiretroviral therapy, maternal and infant factors influence on infant HIV acquisition in Uganda: A six-year real-world experience
Source: PLOS Glob Public Health. 2026 Feb 13;6(2):e0004896. doi: 10.1371/journal.pgph.0004896 (PMC12904416; doi:10.1371/journal.pgph.0004896)
Supplement: S1 Data — (XLSX) [file pgph.0004896.s006.xlsx]

## Sheet: Sheet1
Unique ID	PAT. ID_sta	Age at Visit date	Age Cat	Age Cat Code	Weight	Height	BMI	BMI Cat	BMI Cat Code	WHO Stage	WHO Stage Code	ARV Adhere	Adherence Code	Start regimen Cat	Start regimen Code	Regimen Change	Reg Change Code	Drug Line	Drug Line Code	ART Dur in Years	ART Dur Cat	ART Dur Code	ART Exp Cat	ART Exp Code	VL	VL _Num	VL CAT	VL CODE	PMTCT ART Reg Cat	Transition History_Code	Transition Hx_Cat2_Code	PMTCT ART Reg Code		Gravidity	Marital status	Marital status_Code	Mode of delivery	Mode of delivery_Code	Place of delivery_Cat	Place of delivery_Cat_Code	del_in_HC	CHILD VARIABLES	Received NVP_Cat	Received NVP_Cat_Code	CTX	Received CTX_Cat	Received CTX_Cat_Code	FEEDING STATUS	FEEDING STATUS_Code
1	843.1	17	15-24	1	42	172	14.2	<18.5	1	Stage I	1	Good	0	NVP BASED	3	YES	1	Second Line	3	10.9167	>5	4	ART Experienced	0	Target not Detected	0	SUPPRESSED	0	PI BASED	2		2			Single	2	C/S	1	Hospital	1	0		Yes	0	2021-01-12	Yes	0	Replacement Feeding	4
2	303.1	18	15-24	1	22	123.6	14.4	<18.5	1	Stage I	1	Good	0	EFV BASED	1	YES	1	First Line	1	8.16667	>5	4	ART Experienced	0	Target not Detected	0	SUPPRESSED	0	EFV BASED	5		1			Married	1	SVD	2	Clinic/HC II	3	0		Yes	0	2020-06-22	Yes	0	Exclusive Breast Feeding	1
3	930.1	18	15-24	1	43	169.3	15	<18.5	1	Stage I	1	Good	0	NVP BASED	3	YES	1	First Line	1	17.5833	>5	4	ART Experienced	0	Target not Detected	0	SUPPRESSED	0	NVP BASED	7		3			Married	1	SVD	2	Hospital	1	0		Yes	0	2021-11-03	Yes	0	Exclusive Breast Feeding	1
4	366.1	18	15-24	1	41	164.5	15.15	<18.5	1	Stage I	1	Good	0	DTG BASED	0	No	0	First Line	1	1.58333	1 to 2	2	ART Experienced	0	Target not Detected	0	SUPPRESSED	0	DTG BASED	4		0			Single	2	SVD	2	H/C III&IV	2	0		Yes	0	2023-01-12	Yes	0	Replacement Feeding	4
5	349.1	18	15-24	1	51	183	15.23	<18.5	1	Stage I	1	Good	0	EFV BASED	1	Yes	1	First Line	1	1.25	1 to 2	2	ART Experienced	0	Target not Detected	0	SUPPRESSED	0	DTG BASED	0	0	0			Single	2	SVA	2	Hospital	1	0		Yes	0	2021-06-10	Yes	0	Complementary Feeding	2
6	130.1	18	15-24	1	42	165.6	15.32	<18.5	1	Stage I	1	Good	0	PI BASED	2	YES	1	Second Line	2	20	>5	4	ART Experienced	0	Target not Detected	0	SUPPRESSED	0	EFV BASED	1		1			Single	2	SVD	2	Hospital	1	0		Yes	0	2021-09-30	Yes	0	Exclusive Breast Feeding	1
7	274.1	18	15-24	1	43	167.1	15.4	<18.5	1	Stage I	1	Good	0	EFV BASED	1	YES	1	First Line	1	15.0833	>5	4	ART Experienced	0	Target not Detected	0	SUPPRESSED	0	EFV BASED	5		1			Married	1	C/SECTION	1	Hospital	1	0		Yes	0	2022-02-24	Yes	0	Exclusive Breast Feeding	1
8	299.1	19	15-24	1	46	171	15.73	<18.5	1	Stage I	1	Good	0	NVP BASED	3	YES	1	Second Line	2	13	>5	4	ART Experienced	0	316	316	UNSUPPRESSED	1	DTG BASED	0	0	0			Married	1	C/SECTION	1	Hospital	1	0		Yes	0	2021-06-04	Yes	0	Exclusive Breast Feeding	1
9	873.1	19	15-24	1	40	159	15.82	<18.5	1	Stage I	1	Good	0	NVP BASED	3	YES	1	First Line	1	12.5833	>5	4	ART Experienced	0	Target not Detected	0	SUPPRESSED	0	DTG BASED	0	0	0			Married	1	C/SECTION	1	Hospital	1	0		Yes	0	2019-09-23	Yes	0	Replacement Feeding	4
10	145.1	19	15-24	1	46	168.5	16.2	<18.5	1	Stage I	1	Good	0	EFV BASED	1	YES	1	First Line	1	4.41667	>2 to 5	3	ART Experienced	0	< 20	< 20	SUPPRESSED	0	EFV BASED	5		1			Married	1	SVD	2	H/C III&IV	2	0		Yes	0	2021-01-12	Yes	0	Exclusive Breast Feeding	1
11	392.1	19	15-24	1	40	156.5	16.33	<18.5	1	Stage I	1	Good	0	DTG BASED	0	No	0	First Line	1	2.08333	>2 to 5	3	ART Experienced	0	Target not Detected	0	SUPPRESSED	0	DTG BASED	4		0			Single	2	C/S	1	Hospital	1	0		Yes	0	2022-05-05	Yes	0	Exclusive Breast Feeding	1
12	925.1	19	15-24	1	50	174.7	16.38	<18.5	1	Stage I	1	Good	0	NVP BASED	3	YES	1	First Line	1	17.0833	>5	4	ART Experienced	0	Target not Detected	0	SUPPRESSED	0	DTG BASED	0	0	0			NA	4	C/SECTION	1	Hospital	1	0		Yes	0	2021-03-22	Yes	0	Exclusive Breast Feeding	1
13	96.1	19	15-24	1	45	165.2	16.49	<18.5	1	Stage I	1	Good	0	EFV BASED	1	YES	1	First Line	1	9.58333	>5	4	ART Experienced	0	Target not Detected	0	SUPPRESSED	0	EFV BASED	5		1			Single	2	S.V.D	2	Hospital	1	0		Yes	0	2022-12-05	Yes	0	Mixed Feeding	2
14	686.1	19	15-24	1	51	175.2	16.62	<18.5	1	Stage I	1	Good	0	EFV BASED	1	YES	1	First Line	1	7.16667	>5	4	ART Experienced	0	Target not Detected	0	SUPPRESSED	0	DTG BASED	0	0	0			Single	2	C/SECTION	1	Hospital	1	0		Yes	0	2021-12-14	Yes	0	Exclusive Breast Feeding	1
15	170.1	19	15-24	1	42	158	16.82	<18.5	1	Stage I	1	Good	0	EFV BASED	1	YES	1	First Line	1	15.6667	>5	4	ART Experienced	0	Target not Detected	0	SUPPRESSED	0	EFV BASED	5		1			Single	2	C/S	1	Hospital	1	0		Yes	0	2021-12-01	Yes	0	Replacement Feeding	4
16	117.1	19	15-24	1	44	161.5	16.87	<18.5	1	Stage I	1	Good	0	NVP BASED	3	YES	1	First Line	1	13.4167	>5	4	ART Experienced	0	39	39	SUPPRESSED	0	DTG BASED	0	0	0			NA	4	SVD	2	H/C III&IV	2	0		Yes	0	2022-11-24	Yes	0	Exclusive Breast Feeding	1
17	612.1	19	15-24	1	49	170.3	16.9	<18.5	1	Stage I	1	Good	0	EFV BASED	1	YES	1	First Line	1	6	>5	4	ART Experienced	0	Target not Detected	0	SUPPRESSED	0	EFV BASED	5		1			Married	1	SVD	2	H/C III&IV	2	0		Yes	0	2021-03-30	Yes	0	Exclusive Breast Feeding	1
18	831.1	19	15-24	1	52	175	16.98	<18.5	1	Stage I	1	Good	0	EFV BASED	1	YES	1	First Line	1	10.6667	>5	4	ART Experienced	0	Target not Detected	0	SUPPRESSED	0	EFV BASED	5		1			Un Known	4	S.V.D	2	H/C III&IV	2	0		Yes	0	2023-07-10	Yes	0	Exclusive Breast Feeding	1
19	826.1	19	15-24	1	43	159	17.01	<18.5	1	Stage I	1	Good	0	NVP BASED	3	YES	1	First Line	1	10.5	>5	4	ART Experienced	0	Target not Detected	0	SUPPRESSED	0	DTG BASED	0	0	0			Married	1	C/S	1	H/C III&IV	2	0		Yes	0	2023-01-10	Yes	0	Exclusive Breast Feeding	1
20	198.1	19	15-24	1	52	174.7	17.04	<18.5	1	Stage I	1	Good	0	EFV BASED	1	YES	1	Second Line	2	10.25	>5	4	ART Experienced	0	70	70	SUPPRESSED	0	DTG BASED	0	0	0			COHABITING	1	C/S	1	H/C III&IV	2	0		Yes	0	2021-12-06	Yes	0	Exclusive Breast Feeding	1
21	#N/A	25	25-35	2	49	169	17.16	<18	1	Stage I	1	Good	0	DTG BASED	0	NO		First Line		3	2 to 5	3	ART Experienced	0	Target not Detected	0	SUPPRESSED	0	DTG BASED	4					COHABITING	1	SVD	2	Home	4	1		Yes	0	2023-01-12	Yes	0	Exclusive Breast Feeding	1
22	813.1	19	15-24	1	43	158	17.22	<18.5	1	Stage I	1	Good	0	EFV BASED	1	YES	1	First Line	1	10.0833	>5	4	ART Experienced	0	Target not Detected	0	SUPPRESSED	0	DTG BASED	0	0	0			Single	2	SVD	2	Hospital	1	0		Yes	0	2021-04-01	Yes	0	Exclusive Breast Feeding	1
23	377.1	19	15-24	1	43.5	158.9	17.23	<18.5	1	Stage I	1	Good	0	EFV BASED	1	YES	1	First Line	1	1.91667	1 to 2	2	ART Experienced	0	Target not Detected	0	SUPPRESSED	0	DTG BASED	0	0	0			NA	4	C/S	1	Clinic/HC II	3	0		Yes	0	2021-11-16	Yes	0	Exclusive Breast Feeding	1
24	498.1	19	15-24	1	41	154	17.29	<18.5	1	Stage I	1	Good	0	EFV BASED	1	YES	1	First Line	1	4.08333	>2 to 5	3	ART Experienced	0	Target not Detected	0	SUPPRESSED	0	DTG BASED	0	0	0			Married	1	SVD	2	H/C III&IV	2	0		Yes	0	2020-07-27	Yes	0	Exclusive Breast Feeding	1
25	129.1	19	15-24	1	50	170	17.3	<18.5	1	Stage I	1	Good	0	NVP BASED	3	YES	1	Second Line	2	18	>5	4	ART Experienced	0	<20	<20	SUPPRESSED	0	DTG BASED	0	0	0			Single	2	SVD	2	Clinic/HC II	3	0		Yes	0	2020-11-20	Yes	0	Exclusive Breast Feeding	1
26	233.1	20	15-24	1	53	173.7	17.57	<18.5	1	Stage I	1	Good	0	EFV BASED	1	YES	1	First Line	1	3.75	>2 to 5	3	ART Experienced	0	Target not Detected	0	SUPPRESSED	0	EFV BASED	5		1			COHABITING	1	C/S	1	Clinic/HC II	3	0		Yes	0	2021-09-28	Yes	0	Replacement Feeding	4
27	556.1	20	15-24	1	55	176.5	17.66	<18.5	1			Good	0	EFV BASED	1	YES	1	First Line	1	5	>2 to 5	3	ART Experienced	0	<50	<50	SUPPRESSED	0	DTG BASED	0	0	0			Single	2	SVD	2	Hospital	1	0		Yes	0	2022-05-13	Yes	0	Exclusive Breast Feeding	1
28	#N/A	39	>35	3	43	156	17.6693	<18.5	1	Stage I	1	Poor	2	EFV BASED	1	YES		Second Line		5	2 to 5	3	ART Experienced	0	87100	87100	UNSUPPRESSED	1	EFV BASED	5					COHABITING	1	SVD	2	H/C III&IV	2	0		Yes	0	2017-08-30	Yes	0	Exclusive Breast Feeding	1
29	66.1	20	15-24	1	50	168	17.72	<18.5	1	Stage I	1	Good	0	EFV BASED	1	YES	1	First Line	1	6.25	>5	4	ART Experienced	0	Target not Detected	0	SUPPRESSED	0	DTG BASED	0	0	0			Single	2	SVD	2	Hospital	1	0		Yes	0	2022-08-09	Yes	0	Exclusive Breast Feeding	1
30	563.1	20	15-24	1	54	174.3	17.77	<18.5	1	Stage I	1	Good	0	DTG BASED	0	YES	1	First Line	1	5.16667	>5	4	ART Experienced	0	Target not Detected	0	SUPPRESSED	0	DTG BASED	4		0			Married	1	SVD	2	H/C III&IV	2	0		Yes	0	2022-11-18	Yes	0	Exclusive Breast Feeding	1
31	176.1	20	15-24	1	51	169.4	17.77	<18.5	1	Stage I	1	Good	0	NVP BASED	3	YES	1	First Line	1	18.8333	>5	4	ART Experienced	0	Target not Detected	0	SUPPRESSED	0	DTG BASED	0	0	0			NA	4	C/SECTION	1	Hospital	1	0		Yes	0	2023-05-22	Yes	0	Replacement Feeding	4
32	333.1	20	15-24	1	48	164.1	17.82	<18.5	1	Stage I	1	Good	0	EFV BASED	1	No	0	First Line	1	0.75	<1	1	ART Naïve	1	Target not Detected	0	SUPPRESSED	0	EFV BASED	5		1			Single	2	SVD	2	Hospital	1	0		Yes	0	2023-05-22	Yes	0	Exclusive Breast Feeding	1
33	760.1	20	15-24	1	43	155	17.9	<18.5	1	Stage I	1	Good	0	EFV BASED	1	YES	1	First Line	1	8.75	>5	4	ART Experienced	0	Target not Detected	0	SUPPRESSED	0	DTG BASED	0	0	0			Single	2	C/S	1	Hospital	1	0		Yes	0	2020-12-11	Yes	0	Exclusive Breast Feeding	1
34	136.1	20	15-24	1	45	158	18.03	<18.5	1	Stage I	1	Good	0	EFV BASED	1	YES	1	Second Line	2	1.66667	1 to 2	2	ART Experienced	0	Target not Detected	0	SUPPRESSED	0	EFV BASED	5		1			Single	2	S.V.D	2	Hospital	1	0		Yes	0	2022-11-28	Yes	0	Exclusive Breast Feeding	1
35	156.1	20	15-24	1	49	164.5	18.11	<18.5	1	Stage I	1	Good	0	NVP BASED	3	YES	1	First Line	1	8.5	>5	4	ART Experienced	0	<40	<40	SUPPRESSED	0	DTG BASED	0	0	0			Single	2	C/SECTION	1	Clinic/HC II	3	0		Yes	0	2020-06-08	Yes	0	Exclusive Breast Feeding	1
36	264.1	20	15-24	1	47	160.7	18.2	<18.5	1	Stage I	1	Good	0	NVP BASED	3	YES	1	Second Line	2	17.6667	>5	4	ART Experienced	0	56	56	SUPPRESSED	0	PI BASED	2		2			Single	2	SVD	2	Hospital	1	0		Yes	0	2021-08-06	Yes	0	Exclusive Breast Feeding	1
37	486.1	20	15-24	1	46	159	18.2	<18.5	1	Stage I	1	Good	0	EFV BASED	1	YES	1	First Line	1	3.91667	>2 to 5	3	ART Experienced	0	Target not Detected	0	SUPPRESSED	0	DTG BASED	0	0	0			Single	2	C/Section	1	Hospital	1	0		Yes	0	2022-10-24	Yes	0	Exclusive Breast Feeding	1
38	905.1	21	15-24	1	49	164	18.22	<18.5	1	Stage I	1	Good	0	NVP BASED	3	YES	1	First Line	1	14.4167	>5	4	ART Experienced	0	55	55	SUPPRESSED	0	DTG BASED	0	0	0			Single	2	SVD	2	Hospital	1	0		Yes	0	2023-07-24	Yes	0	Exclusive Breast Feeding	1
39	525.1	21	15-24	1	48	162	18.29	<18.5	1	Stage I	1	Good	0	EFV BASED	1	YES	1	First Line	1	4.66667	>2 to 5	3	ART Experienced	0	Target not Detected	0	SUPPRESSED	0	DTG BASED	0	0	0			Married	1	C/S	1	Hospital	1	0		Yes	0	2022-01-28	Yes	0	Replacement Feeding	4
40	521.1	21	15-24	1	45	156.6	18.35	<18.5	1	Stage I	1	Good	0	DTG BASED	0	YES	1	First Line	1	4.58333	>2 to 5	3	ART Experienced	0	Target not Detected	0	SUPPRESSED	0	EFV BASED	1		1			Single	2	SVD	2	Hospital	1	0		Yes	0	2021-07-16	Yes	0	Exclusive Breast Feeding	1
41	180.1	21	15-24	1	50	165	18.37	<18.5	1	Stage I	1	Good	0	EFV BASED	1	YES	1	First Line	1	8.91667	>5	4	ART Experienced	0	<20	<20	SUPPRESSED	0	DTG BASED	0	0	0			Single	2	SVD	2	Hospital	1	0		No/Not sure	1	00:00:00	No/Not sure	1	Replacement Feeding	4
42	297.1	21	15-24	1	50	165	18.37	<18.5	1	Stage I	1	Good	0	DTG BASED	0	No	0	First Line	1	2	1 to 2	2	ART Experienced	0	36	36	SUPPRESSED	0	DTG BASED	4		0			COHABITING	1	C/S	1	Hospital	1	0		Yes	0	2021-12-06	Yes	0	Exclusive Breast Feeding	1
43	453.1	21	15-24	1	52	168.2	18.38	<18.5	1	Stage I	1	Good	0	EFV BASED	1	YES	1	First Line	1	3.33333	>2 to 5	3	ART Experienced	0	<20	<20	SUPPRESSED	0	DTG BASED	0	0	0			Single	2			Hospital	1	0		Yes	0	2019-06-20	Yes	0	Exclusive Breast Feeding	1
44	75.1	21	15-24	1	45	156.3	18.42	<18.5	1	Stage I	1	Good	0	EFV BASED	1	YES	1	First Line	1	7.58333	>5	4	ART Experienced	0	<20	<20	SUPPRESSED	0	DTG BASED	0	0	0			Single	2	C/SECTION	1	Hospital	1	0		Yes	0	2023-08-31	Yes	0	Exclusive Breast Feeding	1
45	283.1	21	15-24	1	48	161.4	18.43	<18.5	1	Stage I	1	Good	0	DTG BASED	0	YES	1	First Line	1	5.75	>5	4	ART Experienced	0	Target not Detected	0	SUPPRESSED	0	DTG BASED	4		0			Married	1	SVD	2	Hospital	1	0		Yes	0	2022-01-04	Yes	0	Exclusive Breast Feeding	1
46	507.1	21	15-24	1	55	172.7	18.44	<18.5	1	Stage I	1	Good	0	EFV BASED	1	YES	1	First Line	1	4.25	>2 to 5	3	ART Experienced	0	<50	<50	SUPPRESSED	0	DTG BASED	0	0	0			Single	2	C/S	1	Hospital	1	0		Yes	0	2023-01-23	Yes	0	Replacement Feeding	4
47	834.1	21	15-24	1	50	164.5	18.48	<18.5	1	Stage I	1	Good	0	NVP BASED	3	YES	1	First Line	1	10.75	>5	4	ART Experienced	0	Target not Detected	0	SUPPRESSED	0	DTG BASED	0	0	0			Single	2	C/S	1	Hospital	1	0		Yes	0	2022-09-09	Yes	0	Replacement Feeding	4
48	256.1	21	15-24	1	45	156	18.49	<18.5	1	Stage I	1	Good	0	EFV BASED	1	YES	1	Second Line	2	17.25	>5	4	ART Experienced	0	Target not Detected	0	SUPPRESSED	0	PI BASED	2		2			Single	2	C/S	1	Hospital	1	0		Yes	0	2021-03-19	Yes	0	Exclusive Breast Feeding	1
49	318.1	21	15-24	1	50	164.2	18.54	18.5-24	2	Stage I	1	Good	0			YES	1	First Line	1						35	35	SUPPRESSED	0	DTG BASED			0			COHABITING	1	SVD	2	Clinic/HC II	3	0		Yes	0	2022-08-08	Yes	0	Exclusive Breast Feeding	1
50	173.1	21	15-24	1	46	157.4	18.57	18.5-24	2	Stage I	1	Good	0	NVP BASED	3	YES	1	First Line	1	5.75	>5	4	ART Experienced	0	Target not Detected	0	SUPPRESSED	0	DTG BASED	0	0	0			Un Known	4	C/SECTION	1	Hospital	1	0		Yes	0	2020-08-31	Yes	0	Exclusive Breast Feeding	1
51	43.1	21	15-24	1	53	168.8	18.6	18.5-24	2	Stage I	1	Good	0	EFV BASED	1	YES	1	First Line	1	3.16667	>2 to 5	3	ART Experienced	0	Target not Detected	0	SUPPRESSED	0	DTG BASED	0	0	0			COHABITING	1	C/S	1	Hospital	1	0		Yes	0	2021-03-15	Yes	0	Exclusive Breast Feeding	1
52	620.1	21	15-24	1	52	167.1	18.62	18.5-24	2	Stage I	1	Good	0	NVP BASED	3	YES	1	First Line	1	6.08333	>5	4	ART Experienced	0	57	57	SUPPRESSED	0	NVP BASED	7		3			Single	2	SVD	2	Hospital	1	0		Yes	0	2020-06-30	Yes	0	Exclusive Breast Feeding	1
53	396.1	21	15-24	1	42	150	18.67	18.5-24	2	Stage II	2	Good	0	EFV BASED	1	YES	1	First Line	1	2.16667	>2 to 5	3	ART Experienced	0	235	235	UNSUPPRESSED	1	EFV BASED	5		1			Married	1	SVD	2	Hospital	1	0		Yes	0	2018-07-17	Yes	0	Exclusive Breast Feeding	1
54	314.1	21	15-24	1	54	170	18.69	18.5-24	2	Stage I	1	Good	0			YES	1	First Line	1	14.0833	>5	4	ART Experienced	0	240	240	UNSUPPRESSED	1	DTG BASED			0			Single	2	C/S	1	Hospital	1	0		Yes	0	2020-08-21	Yes	0	Exclusive Breast Feeding	1
55	319.1	21	15-24	1	48	160.2	18.7	18.5-24	2	Stage I	1	Good	0			YES	1	First Line	1						Target not Detected	0	SUPPRESSED	0	DTG BASED			0			Married	1	C/SECTION	1	Hospital	1	0		Yes	0	2023-05-08	Yes	0	Exclusive Breast Feeding	1
56	320.1	21	15-24	1	48	160	18.75	18.5-24	2	Stage I	1	Good	0			YES	1	First Line	1						Target not Detected	0	SUPPRESSED	0	DTG BASED			0			NA	4	SVD	2	H/C III&IV	2	0		Yes	0	2022-03-31	Yes	0	Exclusive Breast Feeding	1
57	756.1	22	15-24	1	47	158.2	18.78	18.5-24	2	Stage I	1	Good	0	EFV BASED	1	YES	1	First Line	1	8.66667	>5	4	ART Experienced	0	Target not Detected	0	SUPPRESSED	0	DTG BASED	0	0	0			Married	1			Hospital	1	0		No/Not sure	1	2015-02-24	Yes	0	Unknown	5
58	458.1	22	15-24	1	47	158	18.83	18.5-24	2	Stage I	1	Good	0			YES	1	Second Line	2	3.41667	>2 to 5	3	ART Experienced	0	Target not Detected	0	SUPPRESSED	0	DTG BASED			0			Single	2	S.V.D	2	Hospital	1	0		Yes	0	2023-08-29	Yes	0	Exclusive Breast Feeding	1
59	106.1	22	15-24	1	50	162.5	18.93	18.5-24	2	Stage I	1	Good	0	EFV BASED	1	YES	1	First Line	1	10.9167	>5	4	ART Experienced	0	<20	<20	SUPPRESSED	0	DTG BASED	0	0	0			Single	2			Clinic/HC II	3	0		Yes	0	2022-11-21	Yes	0	Exclusive Breast Feeding	1
60	181.1	22	15-24	1	52	165.5	18.98	18.5-24	2	Stage I	1	Good	0	EFV BASED	1	YES	1	First Line	1	5.33333	>5	4	ART Experienced	0	40	40	SUPPRESSED	0	EFV BASED	5		1			Single	2			H/C III&IV	2	0		Yes	0	2020-06-18	Yes	0	Replacement Feeding	4
61	627.1	22	15-24	1	48	159	18.99	18.5-24	2	Stage I	1	Good	0	EFV BASED	1	YES	1	First Line	1	6.25	>5	4	ART Experienced	0	Target not Detected	0	SUPPRESSED	0	DTG BASED	0	0	0			Single	2	C/S	1	Hospital	1	0		Yes	0	2020-09-10	Yes	0	Exclusive Breast Feeding	1
62	41.1	22	15-24	1	55	170	19.03	18.5-24	2	Stage I	1	Good	0	EFV BASED	1	YES	1	First Line	1	3	>2 to 5	3	ART Experienced	0	Target not Detected	0	SUPPRESSED	0	DTG BASED	0	0	0			Single	2	SVD	2	Hospital	1	0		Yes	0	2020-08-27	Yes	0	Exclusive Breast Feeding	1
63	924.1	22	15-24	1	52	165.2	19.05	18.5-24	2	Stage I	1	Good	0	EFV BASED	1	YES	1	First Line	1	16.9167	>5	4	ART Experienced	0	Target not Detected	0	SUPPRESSED	0	DTG BASED	0	0	0			NA	4	SVD	2	Hospital	1	0		Yes	0	2022-04-25	Yes	0	Replacement Feeding	4
64	54.1	22	15-24	1	52	165.2	19.05	18.5-24	2	Stage I	1	Good	0	EFV BASED	1	YES	1	First Line	1	4.16667	>2 to 5	3	ART Experienced	0	Target not Detected	0	SUPPRESSED	0	EFV BASED	5		1			COHABITING	1	Caeserian Section	1	Hospital	1	0		Yes	0	2022-07-06	Yes	0	Exclusive Breast Feeding	1
65	613.1	22	15-24	1	58	174	19.16	18.5-24	2	Stage I	1	Good	0	EFV BASED	1	YES	1	First Line	1	6	>5	4	ART Experienced	0	Target not Detected	0	SUPPRESSED	0	EFV BASED	5		1			NA	4	SVD	2	Hospital	1	0		Yes	0	2022-02-14	Yes	0	Exclusive Breast Feeding	1
66	614.1	22	15-24	1	42	148	19.17	18.5-24	2			Good	0	EFV BASED	1	YES	1	First Line	1	6	>5	4	ART Experienced	0	Target not Detected	0	SUPPRESSED	0	DTG BASED	0	0	0			Single	2	SVD	2	Clinic/HC II	3	0		Yes	0	2020-07-30	Yes	0	Exclusive Breast Feeding	1
67	164.1	22	15-24	1	47	156.5	19.19	18.5-24	2	Stage I	1	Good	0	EFV BASED	1	YES	1	First Line	1	8.41667	>5	4	ART Experienced	0	43	43	SUPPRESSED	0	DTG BASED	0	0	0			NA	4	C/S	1	Hospital	1	0		Yes	0	2020-06-29	Yes	0	Exclusive Breast Feeding	1
68	207.1	22	15-24	1	59	175.3	19.2	18.5-24	2	Stage I	1	Good	0	EFV BASED	1	YES	1	First Line	1	17.3333	>5	4	ART Experienced	0	Target not Detected	0	SUPPRESSED	0	DTG BASED	0	0	0			NA	4	C/S	1	Hospital	1	0		Yes	0	2023-02-23	Yes	0	Exclusive Breast Feeding	1
69	171.1	22	15-24	1	59	175.3	19.2	18.5-24	2	Stage I	1	Good	0	NVP BASED	3	YES	1	Second Line	2	13	>5	4	ART Experienced	0	Target not Detected	0	SUPPRESSED	0	PI BASED	2		2			COHABITING	1	SVD	2	H/C III&IV	2	0		Yes	0	2020-05-19	Yes	0	Exclusive Breast Feeding	1
70	414.1	22	15-24	1	48	158	19.23	18.5-24	2	Stage I	1	Good	0	EFV BASED	1	YES	1	First Line	1	2.66667	>2 to 5	3	ART Experienced	0	Target not Detected	0	SUPPRESSED	0	EFV BASED	5		1			Un Known	4	S.V.D	2	Hospital	1	0		Yes	0	2023-07-24	Yes	0	Exclusive Breast Feeding	1
71	112.1	22	15-24	1	50	161	19.29	18.5-24	2	Stage I	1	Good	0	EFV BASED	1	YES	1	First Line	1	12.1667	>5	4	ART Experienced	0	Target not Detected	0	SUPPRESSED	0	EFV BASED	5		1			Single	2	SVD	2	Hospital	1	0		Yes	0	2019-03-05	Yes	0	Exclusive Breast Feeding	1
72	894.1	22	15-24	1	50	161	19.29	18.5-24	2	Stage I	1	Good	0	NVP BASED	3	YES	1	First Line	1	13.5	>5	4	ART Experienced	0	Target not Detected	0	SUPPRESSED	0	NVP BASED	7		3			Single	2	SVD	2	Hospital	1	0		Yes	0	2020-04-28	Yes	0	Mixed Feeding	2
73	867.1	22	15-24	1	56	170.3	19.31	18.5-24	2	Stage I	1	Good	0	NVP BASED	3	YES	1	First Line	1	12	>5	4	ART Experienced	0	Target not Detected	0	SUPPRESSED	0	DTG BASED	0	0	0			NA	4	S.V.D	2	Hospital	1	0		Yes	0	2023-09-14	Yes	0	Exclusive Breast Feeding	1
74	273.1	22	15-24	1	47	156	19.31	18.5-24	2	Stage I	1	Good	0	EFV BASED	1	YES	1	First Line	1	13.1667	>5	4	ART Experienced	0	<20	<20	SUPPRESSED	0	DTG BASED	0	0	0			Married	1	SVD	2	Hospital	1	0		Yes	0	2022-10-19	Yes	0	Exclusive Breast Feeding	1
75	913.1	22	15-24	1	52	164	19.33	18.5-24	2	Stage I	1	Good	0	NVP BASED	3	YES	1	First Line	1	15	>5	4	ART Experienced	0	<20	<20	SUPPRESSED	0	DTG BASED	0	0	0			Un Known	4	SVD	2	H/C III&IV	2	0		Yes	0	2020-09-02	Yes	0	Exclusive Breast Feeding	1
76	#N/A	32	25-35	2	45	152.5	19.3496	18.5-24	2	Stage I	1	Good	0	DTG BASED	0	NO	0	First Line	1	2	2 to 5	3	ART Experienced	0	Target Not Detected	0	SUPPRESSED	0	DTG BASED	4					Married	1	SVD	2	Clinic/HC II	3	0		Yes	0	2019-04-18	Yes	0	Exclusive Breast Feeding	1
77	31.1	22	15-24	1	45	152.5	19.35	18.5-24	2	Stage I	1	Good	0	DTG BASED	0	No	0	First Line	1	1.25	1 to 2	2	ART Experienced	0	Target not Detected	0	SUPPRESSED	0	DTG BASED	4		0			Single	2	S.V.D	2	Hospital	1	0		Yes	0	2023-05-15	Yes	0	Exclusive Breast Feeding	1
78	213.1	22	15-24	1	50	160.7	19.36	18.5-24	2	Stage I	1	Good	0			YES	1	First Line	1	14.75	>5	4	ART Experienced	0	Target not Detected	0	SUPPRESSED	0	DTG BASED			0			Married	1	C/SECTION	1	Hospital	1	0		Yes	0	2020-11-11	Yes	0	Exclusive Breast Feeding	1
79	253.1	22	15-24	1	46	154	19.4	18.5-24	2	Stage II	2	Good	0	DTG BASED	0	YES	1	First Line	1	5.33333	>5	4	ART Experienced	0	<40	<40	SUPPRESSED	0	EFV BASED	1		1			Single	2	C/O	1	Hospital	1	0		Yes	0	2018-03-27	Yes	0	Exclusive Breast Feeding	1
80	715.1	22	15-24	1	46	154	19.4	18.5-24	2	Stage I	1	Good	0	EFV BASED	1	YES	1	First Line	1	7.91667	>5	4	ART Experienced	0	Target not Detected	0	SUPPRESSED	0	EFV BASED	5		1			Married	1	S V D	2	Hospital	1	0		No/Not sure	1	2017-05-02	Yes	0	No Longer Breast Feeding	3
81	331.1	23	15-24	1	51	162	19.43	18.5-24	2	Stage I	1	Good	0	DTG BASED	0	No	0	First Line	1	0.666667	<1	1	ART Naïve	1	Target not Detected	0	SUPPRESSED	0	DTG BASED	4		0			Un Known	4	C/SECTION	1	Hospital	1	0		Yes	0	2023-07-26	Yes	0	Exclusive Breast Feeding	1
82	240.1	23	15-24	1	40	143	19.56	18.5-24	2	Stage I	1	Good	0	EFV BASED	1	YES	1	First Line	1	5.5	>5	4	ART Experienced	0	99	99	SUPPRESSED	0	DTG BASED	0	0	0			Single	2	NORMAL DELIVERY	2	Clinic/HC II	3	0		Yes	0	2023-03-10	Yes	0	Exclusive Breast Feeding	1
83	815.1	23	15-24	1	60	175.1	19.57	18.5-24	2	Stage I	1	Good	0	EFV BASED	1	YES	1	First Line	1	10.25	>5	4	ART Experienced	0	Target not Detected	0	SUPPRESSED	0	DTG BASED	0	0	0			COHABITING	1	SVD	2	Clinic/HC II	3	0		Yes	0	2021-07-16	Yes	0	Exclusive Breast Feeding	1
84	190.1	23	15-24	1	53	164.5	19.59	18.5-24	2			Good	0	EFV BASED	1	YES	1	First Line	1	5.83333	>5	4	ART Experienced	0	Target not Detected	0	SUPPRESSED	0	DTG BASED	0	0	0			Married	1	SVD	2	H/C III&IV	2	0		Yes	0	2020-11-06	Yes	0	Exclusive Breast Feeding	1
85	179.1	23	15-24	1	40	142.8	19.62	18.5-24	2	Stage I	1	Good	0	PI BASED	2	YES	1	Second Line	2	13.75	>5	4	ART Experienced	0	Target not Detected	0	SUPPRESSED	0	DTG BASED	0	0	0			NA	4	S.V.D	2	Hospital	1	0		Yes	0	2023-07-21	Yes	0	Exclusive Breast Feeding	1
86	76.1	23	15-24	1	49	158	19.63	18.5-24	2	Stage I	1	Good	0	EFV BASED	1	YES	1	First Line	1	7.58333	>5	4	ART Experienced	0	Target not Detected	0	SUPPRESSED	0	DTG BASED	0	0	0			Married	1	SVD	2	Hospital	1	0		Yes	0	2021-10-11	Yes	0	Exclusive Breast Feeding	1
87	878.1	23	15-24	1	49	158	19.63	18.5-24	2	Stage I	1	Good	0	NVP BASED	3	YES	1	Second Line	2	12.75	>5	4	ART Experienced	0	Target not Detected	0	SUPPRESSED	0	DTG BASED	0	0	0			Single	2	SVD	2	Home	4	1		Yes	0	2021-01-05	Yes	0	Exclusive Breast Feeding	1
88	183.1	23	15-24	1	48	156.3	19.65	18.5-24	2	Stage I	1	Good	0	NVP BASED	3	YES	1	Second Line	2	10.5	>5	4	ART Experienced	0	257	257	UNSUPPRESSED	1	PI BASED	2		2			Un Known	4	SVD	2	Clinic/HC II	3	0		Yes	0	2020-12-15	Yes	0	Exclusive Breast Feeding	1
89	941.1	23	15-24	1	46	153	19.65	18.5-24	2	Stage I	1	Good	0	NVP BASED	3	YES	1	First Line	1	22	>5	4	ART Experienced	0	<20	<20	SUPPRESSED	0	DTG BASED	0	0	0			Married	1	SVD	2	Hospital	1	0		Yes	0	2019-05-06	Yes	0	Exclusive Breast Feeding	1
90	334.1	23	15-24	1	47	154.5	19.69	18.5-24	2	Stage I	1	Good	0	DTG BASED	0	No	0	First Line	1	0.75	<1	1	ART Naïve	1	Target not Detected	0	SUPPRESSED	0	DTG BASED	4		0			Single	2	C/S	1	Hospital	1	0		Yes	0	2022-03-07	Yes	0	Exclusive Breast Feeding	1
91	77.1	23	15-24	1	45	151	19.74	18.5-24	2	Stage I	1	Good	0	EFV BASED	1	YES	1	First Line	1	7.58333	>5	4	ART Experienced	0	Target not Detected	0	SUPPRESSED	0	DTG BASED	0	0	0			Single	2	SVD	2	Clinic/HC II	3	0		Yes	0	2022-08-26	Yes	0	Exclusive Breast Feeding	1
92	819.1	23	15-24	1	47	154	19.82	18.5-24	2	Stage I	1	Good	0	EFV BASED	1	YES	1	First Line	1	10.3333	>5	4	ART Experienced	0	Target not Detected	0	SUPPRESSED	0	EFV BASED	5		1			COHABITING	1	SVD ER	2	Hospital	1	0		Yes	0	2022-05-20	Yes	0	Exclusive Breast Feeding	1
93	546.1	23	15-24	1	56	168	19.84	18.5-24	2	Stage I	1	Good	0	EFV BASED	1	YES	1	First Line	1	4.91667	>2 to 5	3	ART Experienced	0	Target not Detected	0	SUPPRESSED	0	DTG BASED	0	0	0			Married	1	S.V.D	2	Hospital	1	0		Yes	0	2022-11-11	Yes	0	Exclusive Breast Feeding	1
94	123.1	23	15-24	1	42	145.5	19.84	18.5-24	2	Stage I	1	Good	0	NVP BASED	3	YES	1	Second Line	2	14.9167	>5	4	ART Experienced	0	Target not Detected	0	SUPPRESSED	0	DTG BASED	0	0	0			Married	1	C/S	1	Hospital	1	0		Yes	0	2022-05-03	Yes	0	Exclusive Breast Feeding	1
95	487.1	23	15-24	1	56	168	19.84	18.5-24	2			Good	0	EFV BASED	1	YES	1	First Line	1	3.91667	>2 to 5	3	ART Experienced	0	Target not Detected	0	SUPPRESSED	0	DTG BASED	0	0	0			Single	2	C/Section	1	Hospital	1	0		Yes	0	2022-10-24	Yes	0	Exclusive Breast Feeding	1
96	44.1	23	15-24	1	49	157	19.88	18.5-24	2	Stage I	1	Good	0	EFV BASED	1	YES	1	First Line	1	3.25	>2 to 5	3	ART Experienced	0	Target not Detected	0	SUPPRESSED	0	DTG BASED	0	0	0			Married	1	SVD	2	Hospital	1	0		Yes	0	2021-01-22	Yes	0	Exclusive Breast Feeding	1
97	350.1	24	15-24	1	45	150.4	19.89	18.5-24	2	Stage I	1	Good	0	DTG BASED	0	No	0	First Line	1	1.25	1 to 2	2	ART Experienced	0	23	23	SUPPRESSED	0	DTG BASED	4		0			SEPARATED	3	SVD	2	Hospital	1	0		Yes	0	2022-10-21	Yes	0	Exclusive Breast Feeding	1
98	186.1	24	15-24	1	53	163	19.95	18.5-24	2	Stage I	1	Poor	2	EFV BASED	1	YES	1	Second Line	2	6.5	>5	4	ART Experienced	0	338695	338695	UNSUPPRESSED	1	EFV BASED	5		1			Single	2	SVD	2	H/C III&IV	2	0		Yes	0	2021-06-15	Yes	0	Exclusive Breast Feeding	1
99	434.1	24	15-24	1	48	155	19.98	18.5-24	2	Stage I	1	Good	0	EFV BASED	1	YES	1	First Line	1	3	>2 to 5	3	ART Experienced	0	176	176	SUPPRESSED	0	DTG BASED	0	0	0			Married	1	SVD	2	Hospital	1	0		Yes	0	2023-04-18	Yes	0	Exclusive Breast Feeding	1
100	196.1	24	15-24	1	50	158	20.03	18.5-24	2	Stage I	1	Good	0	EFV BASED	1	YES	1	First Line	1	4.91667	>2 to 5	3	ART Experienced	0	Target not Detected	0	SUPPRESSED	0	DTG BASED	0	0	0			Widowed	3	SVD	2	Hospital	1	0		Yes	0	2022-03-14	Yes	0	Exclusive Breast Feeding	1
101	14.1	24	15-24	1	56	167.2	20.03	18.5-24	2	Stage I	1	Good	0	EFV BASED	1	YES	1	First Line	1	7	>5	4	ART Experienced	0	Target not Detected	0	SUPPRESSED	0	EFV BASED	5		1			COHABITING	1	C/S	1	Hospital	1	0		Yes	0	2022-02-11	Yes	0	Replacement Feeding	4
102	#N/A	27	25-35	2	50	158	20.03	18.5-24	2	Stage II	2	Good	0	DTG BASED	0	NO	0	First Line	1	0	<1	1	ART Naïve	1	<20	20	SUPPRESSED	0	DTG BASED	4					COHABITING	1	SVD	2	Hospital	1	0		Yes	0	2022-07-08	Yes	0	Exclusive Breast Feeding	1
103	570.1	24	15-24	1	47	153.1	20.05	18.5-24	2	Stage I	1	Good	0	DTG BASED	0	No	0	First Line	1	5.25	>5	4	ART Experienced	0	Target not Detected	0	SUPPRESSED	0	DTG BASED	4		0			Single	2	SVD	2	Clinic/HC II	3	0		Yes	0	2022-11-29	Yes	0	Exclusive Breast Feeding	1
104	722.1	24	15-24	1	52	161	20.06	18.5-24	2	Stage I	1	Good	0	EFV BASED	1	YES	1	First Line	1	8	>5	4	ART Experienced	0	Target not Detected	0	SUPPRESSED	0	EFV BASED	5		1			Single	2	SVD	2	H/C III&IV	2	0		Yes	0	2020-11-30	Yes	0	Exclusive Breast Feeding	1
105	369.1	24	15-24	1	50	157.8	20.08	18.5-24	2	Stage I	1	Good	0	EFV BASED	1	YES	1	First Line	1	1.75	1 to 2	2	ART Experienced	0	<40	<40	SUPPRESSED	0	EFV BASED	5		1			Single	2	SVD	2	Hospital	1	0		Yes	0	2018-07-27	Yes	0	Exclusive Breast Feeding	1
106	891.1	24	15-24	1	61	174.1	20.12	18.5-24	2	Stage I	1	Good	0	NVP BASED	3	YES	1	First Line	1	13.4167	>5	4	ART Experienced	0	<20	<20	SUPPRESSED	0	DTG BASED	0	0	0			Married	1	NORMAL	2	H/C III&IV	2	0		No/Not sure	1	2015-02-02	Yes	0	Unknown	5
107	#N/A	25	25-35	2	60	172.5	20.1638	18.5-24	2	Stage III	3	Poor	2	EFV BASED	1	YES	1	Second Line	2	11	>5	4	ART Experienced	0	205000	205000	UNSUPPRESSED	1	EFV BASED	5					Un Known	4	SVD	2	Clinic/HC II	3	0		Yes	0	2021-05-17	Yes	0	Exclusive Breast Feeding	1
108	421.1	24	15-24	1	44	147.7	20.17	18.5-24	2	Stage I	1	Good	0	EFV BASED	1	YES	1	First Line	1	2.83333	>2 to 5	3	ART Experienced	0	Target not Detected	0	SUPPRESSED	0	EFV BASED	5		1			COHABITING	1	C/SECTION	1	Hospital	1	0		Yes	0	2022-01-10	Yes	0	Exclusive Breast Feeding	1
109	605.1	24	15-24	1	52	160.5	20.19	18.5-24	2	Stage I	1	Good	0	EFV BASED	1	YES	1	First Line	1	5.83333	>5	4	ART Experienced	0	Target not Detected	0	SUPPRESSED	0	EFV BASED	5		1			Single	2	SVD	2	Hospital	1	0		Yes	0	2019-04-12	Yes	0	Exclusive Breast Feeding	1
110	676.1	24	15-24	1	57	168	20.2	18.5-24	2	Stage I	1	Good	0	NVP BASED	3	YES	1	First Line	1	7	>5	4	ART Experienced	0	Target not Detected	0	SUPPRESSED	0	NVP BASED	7		3			COHABITING	1	SVD	2	Hospital	1	0		Yes	0	2022-01-05	Yes	0	Exclusive Breast Feeding	1
111	52.1	24	15-24	1	55	165	20.2	18.5-24	2	Stage I	1	Good	0	DTG BASED	0	YES	1	First Line	1	4.08333	>2 to 5	3	ART Experienced	0	<50	<50	SUPPRESSED	0	DTG BASED	4		0			Married	1	C/S	1	H/C III&IV	2	0		Yes	0	2021-10-21	Yes	0	Exclusive Breast Feeding	1
112	363.1	24	15-24	1	49	155.5	20.26	18.5-24	2	Stage I	1	Good	0	DTG BASED	0	No	0	Second Line	2	1.5	1 to 2	2	ART Experienced	0	Target not Detected	0	SUPPRESSED	0	EFV BASED	1		1			Single	2	SVD	2	Hospital	1	0		Yes	0	2022-01-14	Yes	0	Exclusive Breast Feeding	1
113	628.1	24	15-24	1	52	160	20.31	18.5-24	2	Stage I	1	Good	0	EFV BASED	1	YES	1	First Line	1	6.25	>5	4	ART Experienced	0	Target not Detected	0	SUPPRESSED	0	DTG BASED	0	0	0			Married	1	SVD	2	H/C III&IV	2	0		Yes	0	2022-11-21	Yes	0	Exclusive Breast Feeding	1
114	437.1	24	15-24	1	52	160	20.31	18.5-24	2	Stage I	1	Good	0	EFV BASED	1	YES	1	First Line	1	3.08333	>2 to 5	3	ART Experienced	0	55	55	SUPPRESSED	0	EFV BASED	5		1			Married	1	SVD	2	Hospital	1	0		Yes	0	2022-02-01	Yes	0	Exclusive Breast Feeding	1
115	539.1	24	15-24	1	47	152.1	20.32	18.5-24	2	Stage I	1	Good	0	DTG BASED	0	No	0	First Line	1	4.83333	>2 to 5	3	ART Experienced	0	Target not Detected	0	SUPPRESSED	0	DTG BASED	4		0			Single	2	SVD	2	Hospital	1	0		Yes	0	2018-09-10	Yes	0	Exclusive Breast Feeding	1
116	335.1	24	15-24	1	48	153.5	20.37	18.5-24	2	Stage I	1	Good	0	DTG BASED	0	No	0	First Line	1	0.833333	<1	1	ART Naïve	1	Target not Detected	0	SUPPRESSED	0	DTG BASED	4		0			Married	1	C/S	1	Hospital	1	0		Yes	0	2020-06-10	Yes	0	Exclusive Breast Feeding	1
117	748.1	24	15-24	1	51	158.2	20.38	18.5-24	2	Stage I	1	Good	0	EFV BASED	1	YES	1	First Line	1	8.58333	>5	4	ART Experienced	0	Target not Detected	0	SUPPRESSED	0	EFV BASED	5		1			Un Known	4	SVD	2	Hospital	1	0		Yes	0	2019-11-22	Yes	0	Exclusive Breast Feeding	1
118	749.1	24	15-24	1	48	153.3	20.42	18.5-24	2	Stage I	1	Good	0	EFV BASED	1	YES	1	First Line	1	8.58333	>5	4	ART Experienced	0	377	377	UNSUPPRESSED	1	DTG BASED	0	0	0			Single	2	SVD	2	Hospital	1	0		Yes	0	2022-06-14	Yes	0	Exclusive Breast Feeding	1
119	571.1	24	15-24	1	51	158	20.43	18.5-24	2	Stage I	1	Good	0	EFV BASED	1	YES	1	First Line	1	5.25	>5	4	ART Experienced	0	Target not Detected	0	SUPPRESSED	0	DTG BASED	0	0	0			Married	1	C - SECTION	1	Hospital	1	0		Yes	0	2023-05-04	Yes	0	Exclusive Breast Feeding	1
120	430.1	24	15-24	1	51	158	20.43	18.5-24	2	Stage I	1	Good	0	EFV BASED	1	YES	1	First Line	1	2.91667	>2 to 5	3	ART Experienced	0	Target not Detected	0	SUPPRESSED	0	DTG BASED	0	0	0			Married	1	C/S	1	Hospital	1	0		Yes	0	2020-08-13	Yes	0	Exclusive Breast Feeding	1
121	296.1	24	15-24	1	52	159.5	20.44	18.5-24	2	Stage I	1	Good	0	EFV BASED	1	YES	1	First Line	1	8.75	>5	4	ART Experienced	0	Target not Detected	0	SUPPRESSED	0	EFV BASED	5		1			Married	1	C/S	1	Hospital	1	0		Yes	0	2023-01-06	Yes	0	Exclusive Breast Feeding	1
122	564.1	25	25-34	2	55	164	20.45	18.5-24	2	Stage I	1	Good	0	EFV BASED	1	YES	1	Second Line	2	5.16667	>5	4	ART Experienced	0	Target not Detected	0	SUPPRESSED	0	DTG BASED	0	0	0			NA	4	SVD	2	H/C III&IV	2	0		Yes	0	2023-04-13	Yes	0	Exclusive Breast Feeding	1
123	881.1	25	25-34	2	51	157.8	20.48	18.5-24	2	Stage I	1	Good	0	PI BASED	2	YES	1	Second Line	2	13	>5	4	ART Experienced	0	<40	<40	SUPPRESSED	0	DTG BASED	0	0	0			COHABITING	1	C/S	1	Hospital	1	0		Yes	0	2020-07-16	Yes	0	Exclusive Breast Feeding	1
124	#N/A	38	>35	3	51	157.8	20.48	18.5-24	2	Stage I	1	Good	0	DTG BASED	0	NO	0	First Line	1	0	<1	1	ART Naïve	1	730	730	UNSUPPRESSED	1	DTG BASED	4					NA	4	SVD	2	H/C III&IV	2	0		Yes	0	2021-09-03	Yes	0	Exclusive Breast Feeding	1
125	592.1	25	25-34	2	48	153	20.5	18.5-24	2	Stage I	1	Good	0	EFV BASED	1	YES	1	First Line	1	5.58333	>5	4	ART Experienced	0	59	59	SUPPRESSED	0	EFV BASED	5		1			Single	2	S.V.D	2	H/C III&IV	2	0		Yes	0	2023-07-31	Yes	0	Replacement Feeding	4
126	80.1	25	25-34	2	52	159.2	20.52	18.5-24	2	Stage I	1	Good	0	EFV BASED	1	YES	1	First Line	1	7.75	>5	4	ART Experienced	0	<50	<50	SUPPRESSED	0	DTG BASED	0	0	0			Single	2	SVD	2	Clinic/HC II	3	0		Yes	0	2021-11-16	Yes	0	Exclusive Breast Feeding	1
127	100.1	25	25-34	2	45	148	20.54	18.5-24	2			Good	0	PI BASED	2	YES	1	First Line	1	10	>5	4	ART Experienced	0	Target not Detected	0	SUPPRESSED	0	DTG BASED	0	0	0			Single	2			Hospital	1	0		No/Not sure	1	2016-03-03	Yes	0	Unknown	5
128	734.1	25	25-34	2	45	148	20.54	18.5-24	2	Stage I	1	Good	0	EFV BASED	1	YES	1	First Line	1	8.25	>5	4	ART Experienced	0	Target not Detected	0	SUPPRESSED	0	DTG BASED	0	0	0			NA	4	SVD	2	H/C III&IV	2	0		Yes	0	2021-08-26	Yes	0	Exclusive Breast Feeding	1
129	60.1	25	25-34	2	50	156	20.55	18.5-24	2	Stage I	1	Good	0	DTG BASED	0	YES	1	Second Line	2	5.41667	>5	4	ART Experienced	0	Target not Detected	0	SUPPRESSED	0	PI BASED	2		2			Married	1	SVD	2	H/C III&IV	2	0		Yes	0	2023-02-27	Yes	0	Exclusive Breast Feeding	1
130	#N/A	37	>35	3	55	163.5	20.5744	18.5-24	2	Stage I	1	Good	0	EFV BASED	1	YES	1	First Line	1	4	2 to 5	3	ART Experienced	0	Target not Detected	0	SUPPRESSED	0	EFV BASED	5					Single	2	SVD	2	Hospital	1	0		Yes	0	2022-11-10	Yes	0	Exclusive Breast Feeding	1
131	345.1	25	25-34	2	59	169.2	20.61	18.5-24	2	Stage I	1	Good	0	DTG BASED	0	No	0	First Line	1	1.16667	1 to 2	2	ART Experienced	0	Target not Detected	0	SUPPRESSED	0	EFV BASED	1		1			Married	1	S.V.D	2	Hospital	1	0		Yes	0	2023-08-22	Yes	0	Exclusive Breast Feeding	1
132	837.1	25	25-34	2	48	152.5	20.64	18.5-24	2			Good	0	EFV BASED	1	YES	1	Second Line	2	10.8333	>5	4	ART Experienced	0	Target not Detected	0	SUPPRESSED	0	DTG BASED	0	0	0			Single	2	SVD	2	H/C III&IV	2	0		Yes	0	2022-01-14	Yes	0	Exclusive Breast Feeding	1
133	378.1	25	25-34	2	58	167.6	20.65	18.5-24	2	Stage I	1	Good	0	DTG BASED	0	No	0	First Line	1	1.91667	1 to 2	2	ART Experienced	0	Target not Detected	0	SUPPRESSED	0	DTG BASED	4		0			Married	1	SVD	2	H/C III&IV	2	0		Yes	0	2019-01-04	Yes	0	Exclusive Breast Feeding	1
134	188.1	25	25-34	2	49	154	20.66	18.5-24	2	Stage I	1	Good	0	DTG BASED	0	No	0	First Line	1	0.916667	<1	1	ART Naïve	1	12927	12927	UNSUPPRESSED	1	DTG BASED	4		0			COHABITING	1	C/SECTION	1	Hospital	1	0		Yes	0	2023-06-06	Yes	0	Exclusive Breast Feeding	1
135	280.1	25	25-34	2	50	155.5	20.68	18.5-24	2	Stage I	1	Good	0	NVP BASED	3	Yes	1	First Line	1	2.08333	>2 to 5	3	ART Experienced	0	Target not Detected	0	SUPPRESSED	0	DTG BASED	0	0	0			Widowed	3	C/SECTION	1	Hospital	1	0		Yes	0	2020-01-03	Yes	0	Exclusive Breast Feeding	1
136	892.1	25	25-34	2	51	157	20.69	18.5-24	2	Stage I	1	Good	0	NVP BASED	3	YES	1	First Line	1	13.4167	>5	4	ART Experienced	0	Target not Detected	0	SUPPRESSED	0	DTG BASED	0	0	0			NA	4	SVD	2	H/C III&IV	2	0		Yes	0	2021-01-22	Yes	0	Exclusive Breast Feeding	1
137	606.1	25	25-34	2	51	157	20.69	18.5-24	2	Stage I	1	Good	0	EFV BASED	1	YES	1	First Line	1	5.83333	>5	4	ART Experienced	0	Target not Detected	0	SUPPRESSED	0	EFV BASED	5		1			Un Known	4	SVD	2	Hospital	1	0		Yes	0	2022-08-02	Yes	0	Exclusive Breast Feeding	1
138	#N/A	34	25-35	2	53	160	20.7	18.5-24	2	Stage I	1	Good	0	EFV BASED	1	YES	1	Second Line	2	7	>5	4	ART Experienced	0	28100	28100	UNSUPPRESSED	1	EFV BASED	5					Single	2	SVD	2	Hospital	1	0		Yes	0	2017-03-31	Yes	0	Exclusive Breast Feeding	1
139	838.1	25	25-34	2	52	158.4	20.72	18.5-24	2	Stage I	1	Good	0	EFV BASED	1	YES	1	First Line	1	10.8333	>5	4	ART Experienced	0	Target not Detected	0	SUPPRESSED	0	NVP BASED	3		3			Married	1	C/S	1	Hospital	1	0		Yes	0	2021-06-24	Yes	0	Exclusive Breast Feeding	1
140	804.1	25	25-34	2	58	167	20.8	18.5-24	2	Stage I	1	Good	0	EFV BASED	1	YES	1	First Line	1	9.66667	>5	4	ART Experienced	0	<20	<20	SUPPRESSED	0	DTG BASED	0	0	0			Married	1	SVD	2	Hospital	1	0		Yes	0	2019-11-12	Yes	0	Exclusive Breast Feeding	1
141	238.1	25	25-34	2	49	153.5	20.8	18.5-24	2	Stage I	1	Good	0	NVP BASED	3	YES	1	Second Line	2	14	>5	4	ART Experienced	0	123	123	SUPPRESSED	0	PI BASED	2		2			NA	4	C/S	1	Hospital	1	0		Yes	0	2023-02-28	Yes	0	Exclusive Breast Feeding	1
142	379.1	25	25-34	2	50	155	20.81	18.5-24	2	Stage I	1	Good	0	DTG BASED	0	No	0	First Line	1	1.91667	1 to 2	2	ART Experienced	0	Target not Detected	0	SUPPRESSED	0	DTG BASED	4		0			Seperated	3	C/S	1	H/C III&IV	2	0		Yes	0	2022-11-29	Yes	0	Exclusive Breast Feeding	1
143	239.1	25	25-34	2	66	178.1	20.81	18.5-24	2	Stage I	1	Good	0	EFV BASED	1	YES	1	Second Line	2	11.1667	>5	4	ART Experienced	0	Target not Detected	0	SUPPRESSED	0	DTG BASED	0	0	0			Single	2	SVD	2	Hospital	1	0		Yes	0	2021-01-05	Yes	0	Exclusive Breast Feeding	1
144	18.1	25	25-34	2	52	158	20.83	18.5-24	2	Stage I	1	Good	0	NVP BASED	3	YES	1	Third Line	3	16.8333	>5	4	ART Experienced	0	245067	245067	UNSUPPRESSED	1	DTG BASED	0	0	0			COHABITING	1	SVD	2	Hospital	1	0		Yes	0	2019-09-24	Yes	0	Exclusive Breast Feeding	1
145	83.1	25	25-34	2	54	161	20.83	18.5-24	2	Stage I	1	Good	0	EFV BASED	1	YES	1	First Line	1	8.25	>5	4	ART Experienced	0	Target not Detected	0	SUPPRESSED	0	DTG BASED	0	0	0			Married	1	C/S	1	Hospital	1	0		Yes	0	2022-03-01	Yes	0	Exclusive Breast Feeding	1
146	522.1	25	25-34	2	47	150.2	20.83	18.5-24	2	Stage I	1	Good	0	EFV BASED	1	YES	1	First Line	1	4.58333	>2 to 5	3	ART Experienced	0	Target not Detected	0	SUPPRESSED	0	EFV BASED	5		1			Single	2	C/SECTION	1	Clinic/HC II	3	0		Yes	0	2021-02-19	Yes	0	Exclusive Breast Feeding	1
147	290.1	25	25-34	2	49	153	20.93	18.5-24	2	Stage I	1	Good	0	NVP BASED	3	YES	1	Second Line	2	9.33333	>5	4	ART Experienced	0	3386	3386	UNSUPPRESSED	1	NVP BASED	7		3			Single	2	S V D	2	Clinic/HC II	3	0		No/Not sure	1	2014-09-15	Yes	0	Unknown	5
148	639.1	25	25-34	2	45	146.6	20.94	18.5-24	2	Stage I	1	Good	0	EFV BASED	1	YES	1	First Line	1	6.5	>5	4	ART Experienced	0	Target not Detected	0	SUPPRESSED	0	EFV BASED	5		1			COHABITING	1	SVD	2	H/C III&IV	2	0		Yes	0	2021-01-18	Yes	0	Exclusive Breast Feeding	1
149	653.1	25	25-34	2	57	165	20.94	18.5-24	2	Stage I	1	Good	0	EFV BASED	1	YES	1	First Line	1	6.66667	>5	4	ART Experienced	0	Target not Detected	0	SUPPRESSED	0	DTG BASED	0	0	0			Married	1	C/S	1	Hospital	1	0		Yes	0	2021-11-24	Yes	0	Exclusive Breast Feeding	1
150	723.1	25	25-34	2	54	160.5	20.96	18.5-24	2	Stage I	1	Good	0	EFV BASED	1	YES	1	First Line	1	8	>5	4	ART Experienced	0	Target not Detected	0	SUPPRESSED	0	DTG BASED	0	0	0			NA	4	C/S	1	Hospital	1	0		Yes	0	2021-10-07	Yes	0	Exclusive Breast Feeding	1
151	462.1	25	25-34	2	55	162	20.96	18.5-24	2	Stage I	1	Good	0	EFV BASED	1	YES	1	First Line	1	3.5	>2 to 5	3	ART Experienced	0	Target not Detected	0	SUPPRESSED	0	EFV BASED	5		1			Married	1	C/S	1	Hospital	1	0		Yes	0	2021-01-04	Yes	0	Exclusive Breast Feeding	1
152	629.1	25	25-34	2	65	176	20.98	18.5-24	2	Stage I	1	Good	0	EFV BASED	1	YES	1	First Line	1	6.25	>5	4	ART Experienced	0	Target not Detected	0	SUPPRESSED	0	DTG BASED	0	0	0			Married	1	SVD	2	Home	4	1		Yes	0	2021-07-22	Yes	0	Exclusive Breast Feeding	1
153	8.1	25	25-34	2	56	163.3	21	18.5-24	2	Stage I	1	Good	0	DTG BASED	0	YES	1	First Line	1	3.41667	>2 to 5	3	ART Experienced	0	69	69	SUPPRESSED	0	EFV BASED	1		1			Seperated	3	SVD	2	Hospital	1	0		Yes	0	2022-01-20	Yes	0	Exclusive Breast Feeding	1
154	671.1	26	25-34	2	60	169	21.01	18.5-24	2	Stage I	1	Good	0	EFV BASED	1	YES	1	First Line	1	6.91667	>5	4	ART Experienced	0	Target not Detected	0	SUPPRESSED	0	EFV BASED	5		1			SEPARATED	3	SVD	2	Clinic/HC II	3	0		Yes	0	2020-06-19	Yes	0	No Longer Breast Feeding	3
155	192.1	26	25-34	2	47	149.5	21.03	18.5-24	2	Stage III	3	Good	0	EFV BASED	1	YES	1	Second Line	2	1.58333	1 to 2	2	ART Experienced	0	2,821	2,821	UNSUPPRESSED	1	EFV BASED	5		1			Single	2	SVD	2	Unknown	5	1		Yes	0	2020-07-16	Yes	0	Exclusive Breast Feeding	1
156	279.1	26	25-34	2	48	151	21.05	18.5-24	2	Stage I	1	Good	0	NVP BASED	3	YES	1	Second Line	2	9.41667	>5	4	ART Experienced	0	Target not Detected	0	SUPPRESSED	0	DTG BASED	0	0	0			Divorced	3	SVD	2	H/C III&IV	2	0		Yes	0	2020-10-20	Yes	0	Exclusive Breast Feeding	1
157	654.1	26	25-34	2	48	151	21.05	18.5-24	2	Stage I	1	Good	0	EFV BASED	1	YES	1	First Line	1	6.66667	>5	4	ART Experienced	0	Target not Detected	0	SUPPRESSED	0	EFV BASED	5		1			Married	1	SVD	2	Clinic/HC II	3	0		Yes	0	2018-02-15	Yes	0	Unknown	5
158	48.1	26	25-34	2	52	157.1	21.07	18.5-24	2	Stage I	1	Good	0	DTG BASED	0	No	0	First Line	1	3.58333	>2 to 5	3	ART Experienced	0	Target not Detected	0	SUPPRESSED	0	DTG BASED	4		0			Un Known	4	C/S	1	Hospital	1	0		Yes	0	2023-05-24	Yes	0	Exclusive Breast Feeding	1
159	680.1	26	25-34	2	54	160	21.09	18.5-24	2	Stage I	1	Good	0	EFV BASED	1	YES	1	First Line	1	7.08333	>5	4	ART Experienced	0	Target not Detected	0	SUPPRESSED	0	DTG BASED	0	0	0			Married	1	SVD	2	Hospital	1	0		Yes	0	2022-01-13	Yes	0	Replacement Feeding	4
160	886.1	26	25-34	2	54	160	21.09	18.5-24	2	Stage I	1	Good	0	PI BASED	2	YES	1	Second Line	2	13.1667	>5	4	ART Experienced	0	Target not Detected	0	SUPPRESSED	0	DTG BASED	0	0	0			Married	1	SVD	2	Hospital	1	0		Yes	0	2019-05-28	Yes	0	Exclusive Breast Feeding	1
161	91.1	26	25-34	2	52	157	21.1	18.5-24	2	Stage I	1	Good	0	EFV BASED	1	YES	1	Second Line	2	9.08333	>5	4	ART Experienced	0	Target not Detected	0	SUPPRESSED	0	DTG BASED	0	0	0			Married	1			H/C III&IV	2	0		Yes	0	2020-01-03	Yes	0	Exclusive Breast Feeding	1
162	309.1	26	25-34	2	52	157	21.1	18.5-24	2	Stage I	1	Good	0	EFV BASED	1	YES	1	First Line	1	11.6667	>5	4	ART Experienced	0	Target not Detected	0	SUPPRESSED	0	DTG BASED	0	0	0			Single	2	SVD	2	H/C III&IV	2	0		Yes	0	2020-02-04	Yes	0	Exclusive Breast Feeding	1
163	513.1	26	25-34	2	53	158.5	21.1	18.5-24	2	Stage I	1	Good	0	EFV BASED	1	YES	1	First Line	1	4.41667	>2 to 5	3	ART Experienced	0	Target not Detected	0	SUPPRESSED	0	EFV BASED	5		1			COHABITING	1	S.V.D	2	H/C III&IV	2	0		Yes	0	2023-07-17	Yes	0	Exclusive Breast Feeding	1
164	#N/A	31	25-35	2	52	157	21.1	18.5-24	2	Stage I	1	Good	0	EFV BASED	1	YES	1	First Line	1	5	2 to 5	3	ART Experienced	0	36400	36400	UNSUPPRESSED	1	EFV BASED	5					NA	4	C/SECTION	1	Hospital	1	0		Yes	0	2022-12-13	Yes	0	Exclusive Breast Feeding	1
165	681.1	26	25-34	2	48	150.8	21.11	18.5-24	2	Stage I	1	Good	0	EFV BASED	1	YES	1	First Line	1	7.08333	>5	4	ART Experienced	0	Target not Detected	0	SUPPRESSED	0	EFV BASED	5		1			Un Known	4	C/SEC	1	Hospital	1	0		Yes	0	2018-12-07	Yes	0	Replacement Feeding	4
166	64.1	26	25-34	2	57	164	21.19	18.5-24	2	Stage I	1	Good	0	EFV BASED	1	YES	1	First Line	1	6	>5	4	ART Experienced	0	37	37	SUPPRESSED	0	DTG BASED	0	0	0			Married	1	SVD	2	H/C III&IV	2	0		Yes	0	2022-08-26	Yes	0	Exclusive Breast Feeding	1
167	661.1	26	25-34	2	52	156.6	21.2	18.5-24	2	Stage I	1	Good	0	EFV BASED	1	YES	1	First Line	1	6.75	>5	4	ART Experienced	0	Target not Detected	0	SUPPRESSED	0	EFV BASED	5		1			Married	1	C/S	1	Hospital	1	0		Yes	0	2022-11-15	Yes	0	Exclusive Breast Feeding	1
168	509.1	26	25-34	2	57	163.9	21.22	18.5-24	2	Stage I	1	Good	0	EFV BASED	1	YES	1	First Line	1	4.33333	>2 to 5	3	ART Experienced	0	Target not Detected	0	SUPPRESSED	0	EFV BASED	5		1			Married	1	SVD	2	Unknown	5	1		Yes	0	2021-02-25	Yes	0	Replacement Feeding	4
169	531.1	26	25-34	2	51	155	21.23	18.5-24	2	Stage I	1	Good	0	EFV BASED	1	YES	1	First Line	1	4.75	>2 to 5	3	ART Experienced	0	Target not Detected	0	SUPPRESSED	0	EFV BASED	5		1			Single	2	SVD	2	Clinic/HC II	3	0		Yes	0	2020-06-08	Yes	0	Exclusive Breast Feeding	1
170	380.1	26	25-34	2	51	155	21.23	18.5-24	2	Stage I	1	Good	0	DTG BASED	0	No	0	First Line	1	1.91667	1 to 2	2	ART Experienced	0	61	61	SUPPRESSED	0	DTG BASED	4		0			COHABITING	1	S.V.D	2	Hospital	1	0		Yes	0	2018-01-02	Yes	0	Unknown	5
171	799.1	26	25-34	2	60	168	21.26	18.5-24	2	Stage I	1	Good	0	EFV BASED	1	YES	1	First Line	1	9.58333	>5	4	ART Experienced	0	Target not Detected	0	SUPPRESSED	0	DTG BASED	0	0	0			Single	2	C/SECTION	1	Hospital	1	0		Yes	0	2021-06-16	Yes	0	Exclusive Breast Feeding	1
172	294.1	26	25-34	2	59	166.5	21.28	18.5-24	2	Stage I	1	Good	0	EFV BASED	1	YES	1	Second Line	2	3.75	>2 to 5	3	ART Experienced	0	18945	18945	UNSUPPRESSED	1	EFV BASED	5		1			Married	1	C/S	1	Hospital	1	0		Yes	0	2020-10-23	Yes	0	Exclusive Breast Feeding	1
173	696.1	26	25-34	2	57	163.5	21.32	18.5-24	2	Stage I	1	Good	0	EFV BASED	1	YES	1	First Line	1	7.41667	>5	4	ART Experienced	0	28	28	SUPPRESSED	0	DTG BASED	0	0	0			Married	1	S V D	2	Hospital	1	0		No/Not sure	1	2017-05-02	Yes	0	Unknown	5
174	169.1	26	25-34	2	50	153.1	21.33	18.5-24	2	Stage I	1	Good	0	EFV BASED	1	YES	1	First Line	1	1.66667	1 to 2	2	ART Experienced	0	<40	<40	SUPPRESSED	0	EFV BASED	5		1			Single	2	C/S	1	H/C III&IV	2	0		Yes	0	2020-08-17	Yes	0	Exclusive Breast Feeding	1
175	630.1	26	25-34	2	50	153	21.36	18.5-24	2	Stage I	1	Good	0	EFV BASED	1	YES	1	First Line	1	6.25	>5	4	ART Experienced	0	<40	<40	SUPPRESSED	0	EFV BASED	5		1			Single	2	SVD	2	Clinic/HC II	3	0		Yes	0	2023-01-13	Yes	0	Exclusive Breast Feeding	1
176	921.1	26	25-34	2	59	166	21.41	18.5-24	2	Stage I	1	Good	0	EFV BASED	1	YES	1	First Line	1	16.25	>5	4	ART Experienced	0	Target not Detected	0	SUPPRESSED	0	PI BASED	2		2			Married	1	SVD	2	Hospital	1	0		Yes	0	2019-12-09	Yes	0	Exclusive Breast Feeding	1
177	735.1	26	25-34	2	59	166	21.41	18.5-24	2	Stage I	1	Good	0	NVP BASED	3	YES	1	First Line	1	8.25	>5	4	ART Experienced	0	Target not Detected	0	SUPPRESSED	0	NVP BASED	7		3			COHABITING	1	C/S	1	Hospital	1	0		Yes	0	2020-06-29	Yes	0	Exclusive Breast Feeding	1
178	800.1	26	25-34	2	49	151.2	21.43	18.5-24	2	Stage I	1	Good	0	EFV BASED	1	YES	1	First Line	1	9.58333	>5	4	ART Experienced	0	Target not Detected	0	SUPPRESSED	0	DTG BASED	0	0	0			COHABITING	1	SVD	2	H/C III&IV	2	0		Yes	0	2022-10-18	Yes	0	Exclusive Breast Feeding	1
179	887.1	26	25-34	2	65	174.1	21.44	18.5-24	2	Stage I	1	Good	0	NVP BASED	3	YES	1	First Line	1	13.1667	>5	4	ART Experienced	0	Target not Detected	0	SUPPRESSED	0	NVP BASED	7		3			NA	4	C/S	1	Hospital	1	0		Yes	0	2022-03-03	Yes	0	Exclusive Breast Feeding	1
180	934.1	26	25-34	2	58	164.49	21.44	18.5-24	2	Stage I	1	Good	0	EFV BASED	1	YES	1	First Line	1	19.0833	>5	4	ART Experienced	0	Target not Detected	0	SUPPRESSED	0	DTG BASED	0	0	0			Married	1	C/SECTION	1	Hospital	1	0		Yes	0	2021-06-07	Yes	0	Exclusive Breast Feeding	1
181	879.1	26	25-34	2	68	178	21.46	18.5-24	2	Stage I	1	Good	0	NVP BASED	3	YES	1	First Line	1	12.8333	>5	4	ART Experienced	0	Target not Detected	0	SUPPRESSED	0	EFV BASED	1		1			Single	2	C/S	1	Hospital	1	0		Yes	0	2022-02-04	Yes	0	Exclusive Breast Feeding	1
182	373.1	26	25-34	2	55	160	21.48	18.5-24	2	Stage I	1	Good	0	EFV BASED	1	YES	1	First Line	1	1.83333	1 to 2	2	ART Experienced	0	217	217	UNSUPPRESSED	1	EFV BASED	5		1			COHABITING	1	SVD	2	H/C III&IV	2	0		Yes	0	2020-06-29	Yes	0	Unknown	5
183	578.1	26	25-34	2	51	154	21.5	18.5-24	2	Stage I	1	Good	0	EFV BASED	1	YES	1	First Line	1	5.33333	>5	4	ART Experienced	0	Target not Detected	0	SUPPRESSED	0	EFV BASED	5		1			SEPARATED	3	SVD	2	Clinic/HC II	3	0		Yes	0	2022-11-01	Yes	0	Exclusive Breast Feeding	1
184	463.1	26	25-34	2	63	171	21.55	18.5-24	2	Stage I	1	Good	0	EFV BASED	1	YES	1	First Line	1	3.5	>2 to 5	3	ART Experienced	0	Target not Detected	0	SUPPRESSED	0	DTG BASED	0	0	0			Single	2	SVD	2	Hospital	1	0		Yes	0	2023-03-20	Yes	0	Exclusive Breast Feeding	1
185	728.1	26	25-34	2	58	164	21.56	18.5-24	2	Stage I	1	Good	0	EFV BASED	1	YES	1	First Line	1	8.16667	>5	4	ART Experienced	0	45	45	SUPPRESSED	0	NVP BASED	3		3			Married	1	SVD	2	Hospital	1	0		No/Not sure	1	2015-01-12	Yes	0	Unknown	5
186	250.1	26	25-34	2	63	170.9	21.57	18.5-24	2	Stage I	1	Good	0	EFV BASED	1	YES	1	First Line	1	5.33333	>5	4	ART Experienced	0	46	46	SUPPRESSED	0	DTG BASED	0	0	0			Married	1	S.V.D	2	H/C III&IV	2	0		Yes	0	2023-07-17	Yes	0	Replacement Feeding	4
187	473.1	26	25-34	2	56	161	21.6	18.5-24	2	Stage I	1	Good	0	EFV BASED	1	YES	1	First Line	1	3.66667	>2 to 5	3	ART Experienced	0	Target not Detected	0	SUPPRESSED	0	EFV BASED	5		1			NA	4	S.V.D	2	Clinic/HC II	3	0		Yes	0	2023-09-14	Yes	0	Exclusive Breast Feeding	1
188	523.1	26	25-34	2	52	155	21.64	18.5-24	2	Stage I	1	Good	0	EFV BASED	1	YES	1	First Line	1	4.58333	>2 to 5	3	ART Experienced	0	<40	<40	SUPPRESSED	0	DTG BASED	0	0	0			COHABITING	1	C/S	1	Hospital	1	0		Yes	0	2022-09-30	Yes	0	Exclusive Breast Feeding	1
189	557.1	26	25-34	2	60	166.5	21.64	18.5-24	2	Stage I	1	Good	0	PI BASED	2	YES	1	Second Line	2	5	>2 to 5	3	ART Experienced	0	Target not Detected	0	SUPPRESSED	0	DTG BASED	0	0	0			COHABITING	1	SVD	2	Hospital	1	0		Yes	0	2022-02-14	Yes	0	Exclusive Breast Feeding	1
190	289.1	26	25-34	2	50	152	21.64	18.5-24	2	Stage I	1	Good	0	EFV BASED	1	YES	1	First Line	1	18	>5	4	ART Experienced	0	Target not Detected	0	SUPPRESSED	0	DTG BASED	0	0	0			COHABITING	1	C/S	1	Hospital	1	0		Yes	0	2021-07-15	Yes	0	Exclusive Breast Feeding	1
191	861.1	26	25-34	2	58	163.6	21.67	18.5-24	2	Stage I	1	Good	0	NVP BASED	3	YES	1	First Line	1	11.6667	>5	4	ART Experienced	0	Target not Detected	0	SUPPRESSED	0	NVP BASED	7		3			Single	2	SVD	2	Hospital	1	0		Yes	0	2022-05-31	Yes	0	Exclusive Breast Feeding	1
192	540.1	26	25-34	2	55	159.3	21.67	18.5-24	2	Stage I	1	Good	0	EFV BASED	1	YES	1	First Line	1	4.83333	>2 to 5	3	ART Experienced	0	Target not Detected	0	SUPPRESSED	0	EFV BASED	5		1			Single	2	S,V.D	2	H/C III&IV	2	0		Yes	0	2023-06-26	Yes	0	Exclusive Breast Feeding	1
193	856.1	26	25-34	2	59	165	21.67	18.5-24	2	Stage I	1	Good	0	NVP BASED	3	YES	1	First Line	1	11.5	>5	4	ART Experienced	0	Target not Detected	0	SUPPRESSED	0	EFV BASED	1		1			Married	1	SVD	2	H/C III&IV	2	0		Yes	0	2022-05-06	Yes	0	Exclusive Breast Feeding	1
194	381.1	26	25-34	2	50	151.8	21.7	18.5-24	2	Stage I	1	Good	0	DTG BASED	0	No	0	First Line	1	1.91667	1 to 2	2	ART Experienced	0	Target not Detected	0	SUPPRESSED	0	DTG BASED	4		0			Single	2	SVD	2	H/C III&IV	2	0		Yes	0	2021-10-22	Yes	0	Exclusive Breast Feeding	1
195	464.1	26	25-34	2	54	157.6	21.74	18.5-24	2	Stage I	1	Good	0	EFV BASED	1	YES	1	First Line	1	3.5	>2 to 5	3	ART Experienced	0	Target not Detected	0	SUPPRESSED	0	EFV BASED	5		1			Single	2	C/SECTION	1	Hospital	1	0		Yes	0	2023-03-09	Yes	0	Exclusive Breast Feeding	1
196	514.1	26	25-34	2	55	159	21.76	18.5-24	2	Stage I	1	Good	0	EFV BASED	1	YES	1	First Line	1	4.41667	>2 to 5	3	ART Experienced	0	<50	<50	SUPPRESSED	0	DTG BASED	0	0	0			Single	2	SVD	2	H/C III&IV	2	0		Yes	0	2021-11-30	Yes	0	Exclusive Breast Feeding	1
197	835.1	26	25-34	2	55	159	21.76	18.5-24	2	Stage I	1	Good	0	EFV BASED	1	YES	1	First Line	1	10.75	>5	4	ART Experienced	0	Target not Detected	0	SUPPRESSED	0	EFV BASED	5		1			Single	2	SVD	2	Unknown	5	1		Yes	0	2020-11-17	Yes	0	Exclusive Breast Feeding	1
198	393.1	26	25-34	2	53	156	21.78	18.5-24	2	Stage I	1	Good	0	EFV BASED	1	YES	1	First Line	1	2.08333	>2 to 5	3	ART Experienced	0	Target not Detected	0	SUPPRESSED	0	DTG BASED	0	0	0			Single	2	SVD	2	Hospital	1	0		Yes	0	2020-03-18	Yes	0	Exclusive Breast Feeding	1
199	357.1	27	25-34	2	51	153	21.79	18.5-24	2	Stage I	1	Good	0	DTG BASED	0	No	0	First Line	1	1.41667	1 to 2	2	ART Experienced	0	Target not Detected	0	SUPPRESSED	0	DTG BASED	4		0			Married	1	SVD	2	Hospital	1	0		No/Not sure	1	2015-04-14	Yes	0	Unknown	5
200	374.1	27	25-34	2	66	174	21.8	18.5-24	2	Stage I	1	Good	0	EFV BASED	1	YES	1	First Line	1	1.83333	1 to 2	2	ART Experienced	0	<40	<40	SUPPRESSED	0	EFV BASED	5		1			Divorced	3	SVD	2	Clinic/HC II	3	0		Yes	0	2021-05-21	Yes	0	Exclusive Breast Feeding	1
201	572.1	27	25-34	2	58	163	21.83	18.5-24	2	Stage I	1	Good	0	EFV BASED	1	YES	1	First Line	1	5.25	>5	4	ART Experienced	0	Target not Detected	0	SUPPRESSED	0	EFV BASED	5		1			Single	2	EMC/S	1	Hospital	1	0		Yes	0	2023-02-24	Yes	0	Exclusive Breast Feeding	1
202	912.1	27	25-34	2	60	165.8	21.83	18.5-24	2	Stage I	1	Good	0	NVP BASED	3	YES	1	Second Line	2	14.9167	>5	4	ART Experienced	0	Target not Detected	0	SUPPRESSED	0	DTG BASED	0	0	0			Single	2	C/S	1	Hospital	1	0		Yes	0	2021-12-03	Yes	0	Exclusive Breast Feeding	1
203	232.1	27	25-34	2	60	165.8	21.83	18.5-24	2	Stage I	1	Good	0	EFV BASED	1	YES	1	Second Line	2	9.33333	>5	4	ART Experienced	0	<50	<50	SUPPRESSED	0	DTG BASED	0	0	0			Married	1	C - SECTION	1	H/C III&IV	2	0		Yes	0	2023-08-29	Yes	0	Exclusive Breast Feeding	1
204	918.1	27	25-34	2	58	163	21.83	18.5-24	2	Stage I	1	Good	0	PI BASED	2	YES	1	Second Line	2	15.8333	>5	4	ART Experienced	0	Target not Detected	0	SUPPRESSED	0	DTG BASED	0	0	0			Married	1	SVD	2	Hospital	1	0		Yes	0	2021-12-03	Yes	0	Exclusive Breast Feeding	1
205	258.1	27	25-34	2	58	163	21.83	18.5-24	2	Stage I	1	Good	0	NVP BASED	3	YES	1	First Line	1	11.9167	>5	4	ART Experienced	0	Target not Detected	0	SUPPRESSED	0	DTG BASED	0	0	0			Married	1	C/SEC	1	Hospital	1	0		Yes	0	2018-12-06	Yes	0	Exclusive Breast Feeding	1
206	364.1	27	25-34	2	55	158.5	21.89	18.5-24	2	Stage I	1	Good	0	DTG BASED	0	No	0	First Line	1	1.5	1 to 2	2	ART Experienced	0	Target not Detected	0	SUPPRESSED	0	DTG BASED	4		0			Single	2	C/SECTION	1	Hospital	1	0		Yes	0	2023-07-04	Yes	0	Exclusive Breast Feeding	1
207	265.1	27	25-34	2	61.5	167.5	21.92	18.5-24	2	Stage I	1	Good	0	DTG BASED	0	No	0	First Line	1	2.75	>2 to 5	3	ART Experienced	0	57	57	SUPPRESSED	0	DTG BASED	4		0			Single	2	SVD	2	Hospital	1	0		Yes	0	2020-10-05	Yes	0	Exclusive Breast Feeding	1
208	166.1	27	25-34	2	50	151	21.93	18.5-24	2	Stage I	1	Good	0	EFV BASED	1	YES	1	First Line	1	2.16667	>2 to 5	3	ART Experienced	0	Target not Detected	0	SUPPRESSED	0	EFV BASED	5		1			Single	2	SVD	2	H/C III&IV	2	0		Yes	0	2022-05-19	Yes	0	Exclusive Breast Feeding	1
209	526.1	27	25-34	2	59	164	21.94	18.5-24	2	Stage I	1	Good	0	EFV BASED	1	YES	1	First Line	1	4.66667	>2 to 5	3	ART Experienced	0	Target not Detected	0	SUPPRESSED	0	DTG BASED	0	0	0			Un Known	4	SVD	2	H/C III&IV	2	0		Yes	0	2019-09-13	Yes	0	Exclusive Breast Feeding	1
210	327.1	27	25-34	2	57	161	21.99	18.5-24	2	Stage I	1	Good	0	DTG BASED	0	No	0	First Line	1	0.416667	<1	1	ART Naïve	1	Target not Detected	0	SUPPRESSED	0	DTG BASED	4		0			Married	1	SVD	2	Clinic/HC II	3	0		Yes	0	2019-03-29	Yes	0	Exclusive Breast Feeding	1
211	332.1	27	25-34	2	57	161	21.99	18.5-24	2	Stage I	1	Good	0	DTG BASED	0	No	0	First Line	1	0.666667	<1	1	ART Naïve	1	26	26	SUPPRESSED	0	DTG BASED	4		0			Married	1	C/S	1	Hospital	1	0		Yes	0	2021-08-02	Yes	0	Exclusive Breast Feeding	1
212	777.1	27	25-34	2	69	177	22.02	18.5-24	2	Stage I	1	Good	0	EFV BASED	1	YES	1	First Line	1	9	>5	4	ART Experienced	0	Target not Detected	0	SUPPRESSED	0	DTG BASED	0	0	0			COHABITING	1	SVD	2	H/C III&IV	2	0		Yes	0	2021-11-11	Yes	0	Exclusive Breast Feeding	1
213	310.1	27	25-34	2	55	158	22.03	18.5-24	2	Stage I	1	Good	0	EFV BASED	1	YES	1	First Line	1	3.08333	>2 to 5	3	ART Experienced	0	Target not Detected	0	SUPPRESSED	0	DTG BASED	0	0	0			COHABITING	1	SVD	2	Clinic/HC II	3	0		Yes	0	2021-05-14	Yes	0	Exclusive Breast Feeding	1
214	268.1	27	25-34	2	53	155	22.06	18.5-24	2	Stage I	1	Good	0	EFV BASED	1	YES	1	Second Line	2	15.5	>5	4	ART Experienced	0	1410	1410	UNSUPPRESSED	1	DTG BASED	0	0	0			Married	1	SVD	2	Hospital	1	0		Yes	0	2020-06-29	Yes	0	Exclusive Breast Feeding	1
215	757.1	27	25-34	2	53	155	22.06	18.5-24	2	Stage I	1	Good	0	EFV BASED	1	YES	1	First Line	1	8.66667	>5	4	ART Experienced	0	Target not Detected	0	SUPPRESSED	0	DTG BASED	0	0	0			Married	1	C/S	1	Hospital	1	0		Yes	0	2022-04-21	Yes	0	Exclusive Breast Feeding	1
216	875.1	27	25-34	2	51	152	22.07	18.5-24	2	Stage I	1	Good	0	NVP BASED	3	YES	1	First Line	1	12.6667	>5	4	ART Experienced	0	Target not Detected	0	SUPPRESSED	0	DTG BASED	0	0	0			Single	2	SVD	2	Hospital	1	0		Yes	0	2023-07-03	Yes	0	Exclusive Breast Feeding	1
217	51.1	27	25-34	2	58	162	22.1	18.5-24	2	Stage I	1	Good	0	EFV BASED	1	YES	1	First Line	1	4	>2 to 5	3	ART Experienced	0	Target not Detected	0	SUPPRESSED	0	DTG BASED	0	0	0			Single	2	C/S	1	Hospital	1	0		Yes	0	2022-07-26	Yes	0	Exclusive Breast Feeding	1
218	640.1	27	25-34	2	61	166	22.14	18.5-24	2	Stage I	1	Good	0	EFV BASED	1	YES	1	First Line	1	6.5	>5	4	ART Experienced	0	Target not Detected	0	SUPPRESSED	0	DTG BASED	0	0	0			Married	1	SVD	2	Clinic/HC II	3	0		Yes	0	2022-05-23	Yes	0	Exclusive Breast Feeding	1
219	691.1	27	25-34	2	55	157.6	22.14	18.5-24	2	Stage I	1	Good	0	EFV BASED	1	YES	1	First Line	1	7.25	>5	4	ART Experienced	0	Target not Detected	0	SUPPRESSED	0	DTG BASED	0	0	0			Single	2	SVD	2	H/C III&IV	2	0		Yes	0	2022-03-03	Yes	0	Exclusive Breast Feeding	1
220	440.1	27	25-34	2	56	159	22.15	18.5-24	2	Stage I	1	Good	0	EFV BASED	1	YES	1	First Line	1	3.16667	>2 to 5	3	ART Experienced	0	<50.00	<50.00	SUPPRESSED	0	DTG BASED	0	0	0			Married	1	C/S	1	Hospital	1	0		Yes	0	2021-07-12	Yes	0	Exclusive Breast Feeding	1
221	644.1	27	25-34	2	56	159	22.15	18.5-24	2	Stage I	1	Good	0	EFV BASED	1	YES	1	First Line	1	6.58333	>5	4	ART Experienced	0	Target not Detected	0	SUPPRESSED	0	DTG BASED	0	0	0			Married	1	SVD	2	Hospital	1	0		Yes	0	2022-01-06	Yes	0	Exclusive Breast Feeding	1
222	459.1	27	25-34	2	56	159	22.15	18.5-24	2	Stage I	1	Good	0	EFV BASED	1	YES	1	First Line	1	3.41667	>2 to 5	3	ART Experienced	0	Target not Detected	0	SUPPRESSED	0	DTG BASED	0	0	0			NA	4	C/S	1	Hospital	1	0		Yes	0	2022-11-29	Yes	0	Exclusive Breast Feeding	1
223	560.1	27	25-34	2	54	156	22.19	18.5-24	2	Stage I	1	Good	0	EFV BASED	1	YES	1	First Line	1	5.08333	>5	4	ART Experienced	0	Target not Detected	0	SUPPRESSED	0	DTG BASED	0	0	0			Single	2	SVD	2	H/C III&IV	2	0		Yes	0	2023-04-04	Yes	0	Exclusive Breast Feeding	1
224	709.1	27	25-34	2	54	156	22.19	18.5-24	2			Good	0	EFV BASED	1	YES	1	First Line	1	7.66667	>5	4	ART Experienced	0	Target not Detected	0	SUPPRESSED	0	DTG BASED	0	0	0			Divorced	3	SVD	2	Clinic/HC II	3	0		Yes	0	2020-10-06	Yes	0	Exclusive Breast Feeding	1
225	167.1	27	25-34	2	65	171	22.23	18.5-24	2	Stage I	1	Good	0	EFV BASED	1	YES	1	First Line	1	2.83333	>2 to 5	3	ART Experienced	0	Target not Detected	0	SUPPRESSED	0	EFV BASED	5		1			Married	1	SVD	2	H/C III&IV	2	0		Yes	0	2023-05-08	Yes	0	Exclusive Breast Feeding	1
226	579.1	27	25-34	2	55	157	22.31	18.5-24	2	Stage I	1	Good	0	DTG BASED	0	YES	1	First Line	1	5.33333	>5	4	ART Experienced	0	Target not Detected	0	SUPPRESSED	0	DTG BASED	4		0			Single	2	SVD	2	Hospital	1	0		Yes	0	2021-05-25	Yes	0	Exclusive Breast Feeding	1
227	532.1	27	25-34	2	55	157	22.31	18.5-24	2	Stage I	1	Good	0			YES	1	First Line	1	4.75	>2 to 5	3	ART Experienced	0	Target not Detected	0	SUPPRESSED	0	EFV BASED			1			Married	1	SVD	2	Clinic/HC II	3	0		Yes	0	2020-07-10	Yes	0	Replacement Feeding	4
228	229.1	27	25-34	2	60	164	22.31	18.5-24	2	Stage I	1	Good	0	EFV BASED	1	YES	1	First Line	1	3.58333	>2 to 5	3	ART Experienced	0	6660	6660	UNSUPPRESSED	1	DTG BASED	0	0	0			NA	4	SVD	2	Hospital	1	0		Yes	0	2021-06-21	Yes	0	Exclusive Breast Feeding	1
229	110.1	27	25-34	2	53	154	22.35	18.5-24	2	Stage I	1	Good	0	EFV BASED	1	No	0	First Line	1	12.0833	>5	4	ART Experienced	0	Target not Detected	0	SUPPRESSED	0	DTG BASED	0	0	0			Married	1	C/SECTION	1	Hospital	1	0		Yes	0	2020-09-25	Yes	0	Exclusive Breast Feeding	1
230	761.1	27	25-34	2	53	154	22.35	18.5-24	2	Stage I	1	Good	0	EFV BASED	1	YES	1	First Line	1	8.75	>5	4	ART Experienced	0	Target not Detected	0	SUPPRESSED	0	DTG BASED	0	0	0			NA	4	C/S	1	Clinic/HC II	3	0		Yes	0	2020-10-30	Yes	0	Exclusive Breast Feeding	1
231	655.1	27	25-34	2	51	151	22.37	18.5-24	2	Stage I	1	Good	0	EFV BASED	1	YES	1	First Line	1	6.66667	>5	4	ART Experienced	0	Target not Detected	0	SUPPRESSED	0	EFV BASED	5		1			Married	1	C/SECTION	1	Hospital	1	0		Yes	0	2023-09-06	Yes	0	Exclusive Breast Feeding	1
232	508.1	27	25-34	2	58	161	22.38	18.5-24	2	Stage I	1	Good	0	EFV BASED	1	YES	1	First Line	1	4.25	>2 to 5	3	ART Experienced	0	Target not Detected	0	SUPPRESSED	0	DTG BASED	0	0	0			Single	2			Hospital	1	0		Yes	0	2022-07-25	Yes	0	Exclusive Breast Feeding	1
233	744.1	27	25-34	2	55	156.6	22.43	18.5-24	2	Stage I	1	Good	0	EFV BASED	1	YES	1	First Line	1	8.5	>5	4	ART Experienced	0	Target not Detected	0	SUPPRESSED	0	EFV BASED	5		1			Un Known	4	C/S	1	Hospital	1	0		Yes	0	2022-04-20	Yes	0	Exclusive Breast Feeding	1
234	716.1	27	25-34	2	56	158	22.43	18.5-24	2	Stage I	1	Good	0	EFV BASED	1	YES	1	First Line	1	7.91667	>5	4	ART Experienced	0	40	40	SUPPRESSED	0	EFV BASED	5		1			Married	1	SVD	2	Hospital	1	0		Yes	0	2022-08-16	Yes	0	Exclusive Breast Feeding	1
235	62.1	27	25-34	2	54	155	22.48	18.5-24	2	Stage I	1	Good	0	EFV BASED	1	YES	1	First Line	1	5.66667	>5	4	ART Experienced	0	Target not Detected	0	SUPPRESSED	0	DTG BASED	0	0	0			Single	2	SVD	2	H/C III&IV	2	0		Yes	0	2020-12-07	Yes	0	Exclusive Breast Feeding	1
236	422.1	27	25-34	2	65	170	22.49	18.5-24	2	Stage I	1	Good	0	EFV BASED	1	YES	1	First Line	1	2.83333	>2 to 5	3	ART Experienced	0	Target not Detected	0	SUPPRESSED	0	EFV BASED	5		1			Single	2	C/SECTION	1	Hospital	1	0		Yes	0	2022-06-16	Yes	0	Exclusive Breast Feeding	1
237	476.1	27	25-34	2	64	168.5	22.54	18.5-24	2			Good	0	EFV BASED	1	YES	1	First Line	1	3.75	>2 to 5	3	ART Experienced	0	Target not Detected	0	SUPPRESSED	0	DTG BASED	0	0	0			Married	1	C/SECTION	1	Hospital	1	0		Yes	0	2020-03-09	Yes	0	Exclusive Breast Feeding	1
238	477.1	27	25-34	2	61	164.5	22.54	18.5-24	2	Stage I	1	Good	0	EFV BASED	1	YES	1	First Line	1	3.75	>2 to 5	3	ART Experienced	0	Target not Detected	0	SUPPRESSED	0	DTG BASED	0	0	0			COHABITING	1	S.V.D	2	Hospital	1	0		Yes	0	2023-07-28	Yes	0	Exclusive Breast Feeding	1
239	317.1	27	25-34	2	50	148.9	22.55	18.5-24	2	Stage I	1	Good	0	PI BASED	2	YES	1	First Line	1	14.6667	>5	4	ART Experienced	0	2402	2402	UNSUPPRESSED	1	DTG BASED	0	0	0			Single	2	C/S	1	Hospital	1	0		Yes	0	2021-05-27	Yes	0	Exclusive Breast Feeding	1
240	#N/A	31	25-35	2	60	163	22.5827	18.5-24	2	Stage I	1	Poor	2	EFV BASED	1	YES	1	Second Line	2	6	>5	4	ART Experienced	0	214634	214634	UNSUPPRESSED	1	EFV BASED	5					COHABITING	1	C/SECTION	1	H/C III&IV	2	0		Yes	0	2023-03-09	Yes	0	Exclusive Breast Feeding	1
241	600.1	27	25-34	2	58	160.2	22.6	18.5-24	2	Stage I	1	Good	0	DTG BASED	0	No	0	First Line	1	5.75	>5	4	ART Experienced	0	Target not Detected	0	SUPPRESSED	0	DTG BASED	4		0			Married	1	SVD	2	Hospital	1	0		Yes	0	2019-05-17	Yes	0	Exclusive Breast Feeding	1
242	857.1	27	25-34	2	55	156	22.6	18.5-24	2	Stage I	1	Good	0	NVP BASED	3	YES	1	Second Line	2	11.5	>5	4	ART Experienced	0	Target not Detected	0	SUPPRESSED	0	DTG BASED	0	0	0			Un Known	4	SVD	2	Hospital	1	0		Yes	0	2019-11-01	Yes	0	Exclusive Breast Feeding	1
243	263.1	27	25-34	2	55	156	22.6	18.5-24	2	Stage I	1	Good	0	NVP BASED	3	YES	1	First Line	1	13.75	>5	4	ART Experienced	0	Target not Detected	0	SUPPRESSED	0	DTG BASED	0	0	0			Single	2	C/S	1	Hospital	1	0		Yes	0	2022-05-27	Yes	0	Exclusive Breast Feeding	1
244	541.1	27	25-34	2	54	154.5	22.62	18.5-24	2	Stage I	1	Good	0	EFV BASED	1	YES	1	First Line	1	4.83333	>2 to 5	3	ART Experienced	0	Target not Detected	0	SUPPRESSED	0	DTG BASED	0	0	0			SEPARATED	3	S.V.D	2	H/C III&IV	2	0		Yes	0	2023-01-23	Yes	0	Exclusive Breast Feeding	1
245	762.1	27	25-34	2	56	157.3	22.63	18.5-24	2	Stage I	1	Good	0	EFV BASED	1	YES	1	First Line	1	8.75	>5	4	ART Experienced	0	Target not Detected	0	SUPPRESSED	0	DTG BASED	0	0	0			Married	1	C/SECTION	1	Hospital	1	0		Yes	0	2019-08-02	Yes	0	Exclusive Breast Feeding	1
246	923.1	27	25-34	2	53	153	22.64	18.5-24	2	Stage I	1	Good	0	NVP BASED	3	YES	1	Second Line	2	16.8333	>5	4	ART Experienced	0	Target not Detected	0	SUPPRESSED	0	DTG BASED	0	0	0			Single	2	SVD	2	H/C III&IV	2	0		Yes	0	2023-01-19	Yes	0	Exclusive Breast Feeding	1
247	792.1	27	25-34	2	58	160	22.66	18.5-24	2	Stage I	1	Good	0	NVP BASED	3	YES	1	First Line	1	9.41667	>5	4	ART Experienced	0	Target not Detected	0	SUPPRESSED	0	DTG BASED	0	0	0			COHABITING	1	SVD	2	Clinic/HC II	3	0		Yes	0	2022-06-16	Yes	0	Exclusive Breast Feeding	1
248	687.1	27	25-34	2	58	160	22.66	18.5-24	2	Stage I	1	Good	0	EFV BASED	1	YES	1	First Line	1	7.16667	>5	4	ART Experienced	0	Target not Detected	0	SUPPRESSED	0	EFV BASED	5		1			Married	1	SVD	2	H/C III&IV	2	0		Yes	0	2022-04-26	Yes	0	Exclusive Breast Feeding	1
249	251.1	27	25-34	2	53	152.9	22.67	18.5-24	2	Stage I	1	Good	0	NVP BASED	3	YES	1	First Line	1	9.41667	>5	4	ART Experienced	0	Target not Detected	0	SUPPRESSED	0	DTG BASED	0	0	0			Single	2	C/S	1	H/C III&IV	2	0		Yes	0	2022-02-24	Yes	0	Exclusive Breast Feeding	1
250	28.1	28	25-34	2	64	168	22.68	18.5-24	2	Stage I	1	Good	0	DTG BASED	0	No	0	First Line	1	0.75	<1	1	ART Naïve	1	Target not Detected	0	SUPPRESSED	0	DTG BASED	4		0			Married	1	SVD	2	Hospital	1	0		Yes	0	2023-05-16	Yes	0	Exclusive Breast Feeding	1
251	59.1	28	25-34	2	61	164	22.68	18.5-24	2	Stage I	1	Good	0	EFV BASED	1	YES	1	First Line	1	5	>2 to 5	3	ART Experienced	0	Target not Detected	0	SUPPRESSED	0	DTG BASED	0	0	0			Un Known	4	SVD	2	Hospital	1	0		Yes	0	2022-11-10	Yes	0	Exclusive Breast Feeding	1
252	438.1	28	25-34	2	55	155.5	22.75	18.5-24	2	Stage I	1	Good	0	EFV BASED	1	YES	1	First Line	1	3.08333	>2 to 5	3	ART Experienced	0	Target not Detected	0	SUPPRESSED	0	EFV BASED	5		1			Single	2	SVD	2	H/C III&IV	2	0		Yes	0	2022-01-04	Yes	0	Exclusive Breast Feeding	1
253	478.1	28	25-34	2	62	165	22.77	18.5-24	2	Stage I	1	Good	0	DTG BASED	0	No	0	First Line	1	3.75	>2 to 5	3	ART Experienced	0	Target not Detected	0	SUPPRESSED	0	DTG BASED	4		0			COHABITING	1	SVD	2	H/C III&IV	2	0		Yes	0	2021-06-30	Yes	0	Exclusive Breast Feeding	1
254	97.1	28	25-34	2	54	154	22.77	18.5-24	2	Stage I	1	Good	0	EFV BASED	1	YES	1	First Line	1	9.58333	>5	4	ART Experienced	0	49	49	SUPPRESSED	0	EFV BASED	5		1			NA	4	C/SECTION	1	Hospital	1	0		Yes	0	2020-09-08	Yes	0	Exclusive Breast Feeding	1
255	662.1	28	25-34	2	57	158	22.83	18.5-24	2	Stage I	1	Good	0	EFV BASED	1	YES	1	First Line	1	6.75	>5	4	ART Experienced	0	Target not Detected	0	SUPPRESSED	0	EFV BASED	5		1			Single	2	C/S	1	Hospital	1	0		Yes	0	2023-01-31	Yes	0	Exclusive Breast Feeding	1
256	70.1	28	25-34	2	50	148	22.83	18.5-24	2	Stage I	1	Good	0	EFV BASED	1	YES	1	First Line	1	6.66667	>5	4	ART Experienced	0	23	23	SUPPRESSED	0	DTG BASED	0	0	0			Married	1	C/S	1	Hospital	1	0		Yes	0	2022-11-15	Yes	0	Exclusive Breast Feeding	1
257	699.1	28	25-34	2	57	158	22.83	18.5-24	2	Stage I	1	Good	0	EFV BASED	1	YES	1	First Line	1	7.5	>5	4	ART Experienced	0	135	135	SUPPRESSED	0	DTG BASED	0	0	0			Single	2	SVD	2	H/C III&IV	2	0		Yes	0	2019-04-11	Yes	0	Exclusive Breast Feeding	1
258	663.1	28	25-34	2	57	158	22.83	18.5-24	2	Stage I	1	Good	0	EFV BASED	1	YES	1	First Line	1	6.75	>5	4	ART Experienced	0	36	36	SUPPRESSED	0	DTG BASED	0	0	0			Married	1	SVD	2	Hospital	1	0		Yes	0	2020-05-04	Yes	0	Exclusive Breast Feeding	1
259	370.1	28	25-34	2	50	148	22.83	18.5-24	2	Stage I	1	Good	0	EFV BASED	1	YES	1	First Line	1	1.75	1 to 2	2	ART Experienced	0	149	149	SUPPRESSED	0	EFV BASED	5		1			Single	2	SVD	2	H/C III&IV	2	0		Yes	0	2022-10-07	Yes	0	Exclusive Breast Feeding	1
260	656.1	28	25-34	2	55	155	22.89	18.5-24	2	Stage I	1	Good	0	EFV BASED	1	YES	1	First Line	1	6.66667	>5	4	ART Experienced	0	Target not Detected	0	SUPPRESSED	0	EFV BASED	5		1			Single	2	SVD	2	Clinic/HC II	3	0		Yes	0	2020-07-27	Yes	0	Exclusive Breast Feeding	1
261	780.1	28	25-34	2	55	155	22.89	18.5-24	2	Stage I	1	Good	0	EFV BASED	1	YES	1	First Line	1	9.08333	>5	4	ART Experienced	0	Target not Detected	0	SUPPRESSED	0	EFV BASED	5		1			COHABITING	1	SVD	2	H/C III&IV	2	0		Yes	0	2020-03-24	Yes	0	Exclusive Breast Feeding	1
262	849.1	28	25-34	2	55	155	22.89	18.5-24	2	Stage I	1	Good	0	EFV BASED	1	YES	1	First Line	1	11.25	>5	4	ART Experienced	0	Target not Detected	0	SUPPRESSED	0	DTG BASED	0	0	0			Married	1	C - SECTION	1	H/C III&IV	2	0		Yes	0	2023-06-16	Yes	0	Exclusive Breast Feeding	1
263	423.1	28	25-34	2	55	155	22.89	18.5-24	2	Stage I	1	Good	0	DTG BASED	0	No	0	First Line	1	2.83333	>2 to 5	3	ART Experienced	0	Target not Detected	0	SUPPRESSED	0	DTG BASED	4		0			Married	1	SVD	2	Clinic/HC II	3	0		Yes	0	2019-10-17	Yes	0	Exclusive Breast Feeding	1
264	172.1	28	25-34	2	61	163.2	22.9	18.5-24	2	Stage I	1	Good	0	EFV BASED	1	YES	1	Second Line	2	8.91667	>5	4	ART Experienced	0	32500	32500	UNSUPPRESSED	1	DTG BASED	0	0	0			COHABITING	1	SVD	2	H/C III&IV	2	0		Yes	0	2023-08-28	Yes	0	Exclusive Breast Feeding	1
265	177.1	28	25-34	2	58	159	22.94	18.5-24	2	Stage I	1	Good	0	NVP BASED	3	YES	1	First Line	1	6.91667	>5	4	ART Experienced	0	52,720	52,720	UNSUPPRESSED	1	PI BASED	2		2			Married	1	SVD	2	H/C III&IV	2	0		Yes	0	2020-06-10	Yes	0	Complementary Feeding	2
266	609.1	28	25-34	2	64	167	22.95	18.5-24	2	Stage I	1	Good	0	EFV BASED	1	YES	1	First Line	1	5.91667	>5	4	ART Experienced	0	Target not Detected	0	SUPPRESSED	0	DTG BASED	0	0	0			Single	2	SVD	2	Hospital	1	0		Yes	0	2023-03-30	Yes	0	Exclusive Breast Feeding	1
267	502.1	28	25-34	2	64	167	22.95	18.5-24	2	Stage I	1	Good	0	EFV BASED	1	YES	1	First Line	1	4.16667	>2 to 5	3	ART Experienced	0	<20	<20	SUPPRESSED	0	DTG BASED	0	0	0			COHABITING	1	SVD	2	Clinic/HC II	3	0		Yes	0	2020-07-28	Yes	0	Exclusive Breast Feeding	1
268	19.1	28	25-34	2	60	161.7	22.95	18.5-24	2	Stage I	1	Poor	2	DTG BASED	0	No	0	First Line	1	2	1 to 2	2	ART Experienced	0	2676	2676	UNSUPPRESSED	1	DTG BASED	4		0			Married	1	SVD	2	H/C III&IV	2	0		Yes	0	2021-07-26	Yes	0	Exclusive Breast Feeding	1
269	836.1	28	25-34	2	64	167	22.95	18.5-24	2	Stage I	1	Good	0	NVP BASED	3	No	0	First Line	1	10.75	>5	4	ART Experienced	0	Target not Detected	0	SUPPRESSED	0	NVP BASED	7		3			Married	1	SVD	2	H/C III&IV	2	0		Yes	0	2022-07-25	Yes	0	Exclusive Breast Feeding	1
270	542.1	28	25-34	2	68	172	22.99	18.5-24	2	Stage I	1	Good	0	EFV BASED	1	YES	1	First Line	1	4.83333	>2 to 5	3	ART Experienced	0	Target not Detected	0	SUPPRESSED	0	DTG BASED	0	0	0			Married	1	C/S	1	Hospital	1	0		Yes	0	2022-03-04	Yes	0	Exclusive Breast Feeding	1
271	543.1	28	25-34	2	56	156	23.01	18.5-24	2	Stage I	1	Good	0			YES	1	First Line	1	4.83333	>2 to 5	3	ART Experienced	0	Target not Detected	0	SUPPRESSED	0	DTG BASED			0			Married	1	C/S	1	Hospital	1	0		Yes	0	2020-04-15	Yes	0	Complementary Feeding	2
272	580.1	28	25-34	2	62	164	23.05	18.5-24	2	Stage I	1	Good	0	DTG BASED	0	YES	1	First Line	1	5.33333	>5	4	ART Experienced	0	Target not Detected	0	SUPPRESSED	0	DTG BASED	4		0			Un Known	4	SVD	2	Clinic/HC II	3	0		Yes	0	2018-04-06	Yes	0	Exclusive Breast Feeding	1
273	631.1	28	25-34	2	59	160	23.05	18.5-24	2	Stage I	1	Good	0	EFV BASED	1	YES	1	First Line	1	6.25	>5	4	ART Experienced	0	Target not Detected	0	SUPPRESSED	0	EFV BASED	5		1			Married	1	SVD	2	Hospital	1	0		Yes	0	2021-10-04	Yes	0	Exclusive Breast Feeding	1
274	387.1	28	25-34	2	59	160	23.05	18.5-24	2	Stage I	1	Good	0	EFV BASED	1	YES	1	First Line	1	2	1 to 2	2	ART Experienced	0	Target not Detected	0	SUPPRESSED	0	DTG BASED	0	0	0			Single	2	SVD	2	H/C III&IV	2	0		Yes	0	2021-07-30	Yes	0	Exclusive Breast Feeding	1
275	781.1	28	25-34	2	54	153	23.07	18.5-24	2	Stage I	1	Good	0	EFV BASED	1	YES	1	First Line	1	9.08333	>5	4	ART Experienced	0	<40	<40	SUPPRESSED	0	DTG BASED	0	0	0			Single	2	S.V.D	2	Hospital	1	0		Yes	0	2022-12-13	Yes	0	Exclusive Breast Feeding	1
276	474.1	28	25-34	2	52	150	23.11	18.5-24	2	Stage I	1	Good	0	EFV BASED	1	YES	1	First Line	1	3.66667	>2 to 5	3	ART Experienced	0	210	210	UNSUPPRESSED	1	DTG BASED	0	0	0			Widowed	3	NORMAL	2	Hospital	1	0		No/Not sure	1	2016-09-05	Yes	0	Unknown	5
277	206.1	28	25-34	2	52	150	23.11	18.5-24	2	Stage I	1	Good	0	EFV BASED	1	YES	1	First Line	1	8.5	>5	4	ART Experienced	0	<20	<20	SUPPRESSED	0	DTG BASED	0	0	0			Married	1	SVD	2	Clinic/HC II	3	0		Yes	0	2019-07-01	Yes	0	Mixed Feeding	2
278	763.1	28	25-34	2	55	154.2	23.13	18.5-24	2	Stage I	1	Good	0	EFV BASED	1	YES	1	Second Line	2	8.75	>5	4	ART Experienced	0	Target not Detected	0	SUPPRESSED	0	DTG BASED	0	0	0			SEPARATED	3	C/SECTION	1	Hospital	1	0		Yes	0	2020-12-03	Yes	0	Exclusive Breast Feeding	1
279	499.1	28	25-34	2	61	162.4	23.13	18.5-24	2	Stage I	1	Good	0	EFV BASED	1	YES	1	First Line	1	4.08333	>2 to 5	3	ART Experienced	0	Target not Detected	0	SUPPRESSED	0	EFV BASED	5		1			Single	2	SVD	2	Hospital	1	0		Yes	0	2021-08-31	Yes	0	Exclusive Breast Feeding	1
280	365.1	28	25-34	2	60	161	23.15	18.5-24	2	Stage I	1	Good	0	DTG BASED	0	No	0	First Line	1	1.5	1 to 2	2	ART Experienced	0	<40	<40	SUPPRESSED	0	EFV BASED	1		1			Divorced	3	SVD	2	Hospital	1	0		Yes	0	2022-02-04	Yes	0	Exclusive Breast Feeding	1
281	449.1	28	25-34	2	60	161	23.15	18.5-24	2	Stage I	1	Good	0	EFV BASED	1	YES	1	First Line	1	3.25	>2 to 5	3	ART Experienced	0	<40	<40	SUPPRESSED	0	EFV BASED	5		1			Married	1	SVD	2	H/C III&IV	2	0		Yes	0	2021-09-24	Yes	0	Exclusive Breast Feeding	1
282	424.1	28	25-34	2	60	161	23.15	18.5-24	2	Stage I	1			EFV BASED	1	YES	1	First Line	1	2.83333	>2 to 5	3	ART Experienced	0	Target not Detected	0	SUPPRESSED	0	DTG BASED	0	0	0			COHABITING	1	SVD	2	H/C III&IV	2	0		Yes	0	2020-08-25	Yes	0	Complementary Feeding	2
283	57.1	28	25-34	2	62	163.5	23.19	18.5-24	2	Stage I	1	Good	0	EFV BASED	1	YES	1	First Line	1	4.66667	>2 to 5	3	ART Experienced	0	<20	<20	SUPPRESSED	0	DTG BASED	0	0	0			COHABITING	1	SVD	2	Clinic/HC II	3	0		Yes	0	2023-02-20	Yes	0	Exclusive Breast Feeding	1
284	138.1	28	25-34	2	59	159.4	23.22	18.5-24	2	Stage I	1	Good	0	EFV BASED	1	YES	1	First Line	1	2.25	>2 to 5	3	ART Experienced	0	82	82	SUPPRESSED	0	DTG BASED	0	0	0			Married	1	SVD	2	H/C III&IV	2	0		Yes	0	2021-01-12	Yes	0	Exclusive Breast Feeding	1
285	888.1	28	25-34	2	54	152.5	23.22	18.5-24	2	Stage I	1	Good	0	PI BASED	2	YES	1	First Line	1	13.1667	>5	4	ART Experienced	0	Target not Detected	0	SUPPRESSED	0	DTG BASED	0	0	0			COHABITING	1	SVD	2	Clinic/HC II	3	0		Yes	0	2023-08-21	Yes	0	Exclusive Breast Feeding	1
286	935.1	28	25-34	2	58	158	23.23	18.5-24	2	Stage I	1	Good	0	NVP BASED	3	YES	1	First Line	1	19.9167	>5	4	ART Experienced	0	Target not Detected	0	SUPPRESSED	0	DTG BASED	0	0	0			COHABITING	1	SVD	2	Unknown	5	1		Yes	0	2021-04-20	Yes	0	Exclusive Breast Feeding	1
287	311.1	28	25-34	2	61	162	23.24	18.5-24	2	Stage I	1	Good	0	EFV BASED	1	YES	1	Second Line	2	11.5833	>5	4	ART Experienced	0	Target not Detected	0	SUPPRESSED	0	DTG BASED	0	0	0			Single	2	SVD	2	H/C III&IV	2	0		Yes	0	2021-01-05	Yes	0	Exclusive Breast Feeding	1
288	920.1	28	25-34	2	56	155.2	23.25	18.5-24	2			Good	0	NVP BASED	3	YES	1	First Line	1	16	>5	4	ART Experienced	0	<20	<20	SUPPRESSED	0	DTG BASED	0	0	0			COHABITING	1	SVD	2	H/C III&IV	2	0		Yes	0	2020-11-05	Yes	0	Exclusive Breast Feeding	1
289	717.1	28	25-34	2	64.5	166.5	23.27	18.5-24	2	Stage I	1	Good	0	EFV BASED	1	YES	1	First Line	1	7.91667	>5	4	ART Experienced	0	Target not Detected	0	SUPPRESSED	0	EFV BASED	5		1			Seperated	3	SVD	2	Clinic/HC II	3	0		Yes	0	2021-10-11	Yes	0	Exclusive Breast Feeding	1
290	889.1	28	25-34	2	75	179.5	23.28	18.5-24	2	Stage I	1	Good	0	NVP BASED	3	YES	1	First Line	1	13.1667	>5	4	ART Experienced	0	51	51	SUPPRESSED	0	DTG BASED	0	0	0			Single	2	SVD	2	H/C III&IV	2	0		Yes	0	2021-02-15	Yes	0	Exclusive Breast Feeding	1
291	143.1	28	25-34	2	73	177	23.3	18.5-24	2	Stage I	1	Good	0	EFV BASED	1	YES	1	First Line	1	4	>2 to 5	3	ART Experienced	0	Target not Detected	0	SUPPRESSED	0	DTG BASED	0	0	0			Married	1	SVD	2	Hospital	1	0		Yes	0	2021-05-31	Yes	0	Exclusive Breast Feeding	1
292	729.1	28	25-34	2	65	167	23.31	18.5-24	2			Good	0	EFV BASED	1	YES	1	First Line	1	8.16667	>5	4	ART Experienced	0	Target not Detected	0	SUPPRESSED	0	DTG BASED	0	0	0			Married	1	SVD	2	H/C III&IV	2	0		Yes	0	2022-02-15	Yes	0	Replacement Feeding	4
293	184.1	28	25-34	2	62	163	23.34	18.5-24	2	Stage I	1	Good	0	DTG BASED	0	No	0	First Line	1	1.16667	1 to 2	2	ART Experienced	0	36	36	SUPPRESSED	0	DTG BASED	4		0			Un Known	4	SVD	2	Hospital	1	0		Yes	0	2023-01-19	Yes	0	Exclusive Breast Feeding	1
294	82.1	28	25-34	2	59	159	23.34	18.5-24	2	Stage I	1	Good	0	EFV BASED	1	YES	1	First Line	1	8	>5	4	ART Experienced	0	Target not Detected	0	SUPPRESSED	0	DTG BASED	0	0	0			Single	2	SVD	2	H/C III&IV	2	0		Yes	0	2021-10-25	Yes	0	Exclusive Breast Feeding	1
295	730.1	28	25-34	2	66	168	23.38	18.5-24	2	Stage I	1	Good	0	EFV BASED	1	YES	1	First Line	1	8.16667	>5	4	ART Experienced	0	<20	<20	SUPPRESSED	0	DTG BASED	0	0	0			COHABITING	1	ELECTIVE C/S	1	Hospital	1	0		Yes	0	2022-05-24	Yes	0	Exclusive Breast Feeding	1
296	510.1	28	25-34	2	52	149.1	23.39	18.5-24	2	Stage I	1	Good	0	EFV BASED	1	YES	1	First Line	1	4.33333	>2 to 5	3	ART Experienced	0	Target not Detected	0	SUPPRESSED	0	EFV BASED	5		1			NA	4	SVD	2	H/C III&IV	2	0		Yes	0	2021-01-04	Yes	0	Exclusive Breast Feeding	1
297	914.1	28	25-34	2	75	179	23.41	18.5-24	2	Stage I	1	Good	0	NVP BASED	3	YES	1	First Line	1	15.25	>5	4	ART Experienced	0	Target not Detected	0	SUPPRESSED	0	DTG BASED	0	0	0			Married	1	NORMAL DELIVERY	2	Hospital	1	0		Yes	0	2020-04-06	Yes	0	Complementary Feeding	2
298	845.1	28	25-34	2	57	156	23.42	18.5-24	2	Stage I	1	Good	0	NVP BASED	3	YES	1	First Line	1	11.0833	>5	4	ART Experienced	0	<20	<20	SUPPRESSED	0	DTG BASED	0	0	0			NA	4	SVD	2	Clinic/HC II	3	0		Yes	0	2022-10-03	Yes	0	Exclusive Breast Feeding	1
299	234.1	28	25-34	2	52	149	23.42	18.5-24	2	Stage I	1	Good	0	DTG BASED	0	No	0	First Line	1	2	1 to 2	2	ART Experienced	0	68	68	SUPPRESSED	0	DTG BASED	4		0			Single	2	SVD	2	Home	4	1		Yes	0	2022-07-07	Yes	0	Exclusive Breast Feeding	1
300	148.1	28	25-34	2	57	156	23.42	18.5-24	2	Stage I	1	Good	0	EFV BASED	1	YES	1	First Line	1	7	>5	4	ART Experienced	0	Target not Detected	0	SUPPRESSED	0	EFV BASED	5		1			Single	2	SVD	2	Hospital	1	0		Yes	0	2019-07-05	Yes	0	Replacement Feeding	4
301	85.1	28	25-34	2	57	156	23.42	18.5-24	2	Stage I	1	Good	0	EFV BASED	1	YES	1	First Line	1	8.41667	>5	4	ART Experienced	0	Target not Detected	0	SUPPRESSED	0	PI BASED	2		2			Single	2	SVD	2	H/C III&IV	2	0		Yes	0	2022-06-24	Yes	0	Exclusive Breast Feeding	1
302	587.1	28	25-34	2	61	161.4	23.42	18.5-24	2	Stage I	1	Good	0	EFV BASED	1	YES	1	First Line	1	5.5	>5	4	ART Experienced	0	<40	<40	SUPPRESSED	0	EFV BASED	5		1			Married	1	SVD	2	Hospital	1	0		Yes	0	2020-07-10	Yes	0	Weaning	3
303	701.1	28	25-34	2	57	156	23.42	18.5-24	2	Stage I	1	Good	0	NVP BASED	3	YES	1	First Line	1	7.58333	>5	4	ART Experienced	0	Target not Detected	0	SUPPRESSED	0	EFV BASED	1		1			Married	1	SVD	2	Clinic/HC II	3	0		Yes	0	2020-07-02	Yes	0	Exclusive Breast Feeding	1
304	431.1	28	25-34	2	60	160	23.44	18.5-24	2	Stage I	1	Good	0	EFV BASED	1	YES	1	First Line	1	2.91667	>2 to 5	3	ART Experienced	0	Target not Detected	0	SUPPRESSED	0	DTG BASED	0	0	0			Married	1	SVD	2	Clinic/HC II	3	0		Yes	0	2021-09-13	Yes	0	Exclusive Breast Feeding	1
305	401.1	28	25-34	2	60	160	23.44	18.5-24	2	Stage I	1	Good	0	DTG BASED	0	No	0	First Line	1	2.41667	>2 to 5	3	ART Experienced	0	Target not Detected	0	SUPPRESSED	0	DTG BASED	4		0			Married	1	SVD	2	H/C III&IV	2	0		Yes	0	2020-06-29	Yes	0	Complementary Feeding	2
306	236.1	28	25-34	2	56	154.5	23.46	18.5-24	2	Stage I	1	Good	0	EFV BASED	1	YES	1	First Line	1	4.25	>2 to 5	3	ART Experienced	0	Target not Detected	0	SUPPRESSED	0	EFV BASED	5		1			Married	1	C/S	1	Clinic/HC II	3	0		Yes	0	2021-04-26	Yes	0	Exclusive Breast Feeding	1
307	441.1	29	25-34	2	50	146	23.46	18.5-24	2	Stage I	1	Good	0	EFV BASED	1	YES	1	First Line	1	3.16667	>2 to 5	3	ART Experienced	0	Target not Detected	0	SUPPRESSED	0	DTG BASED	0	0	0			Married	1	SVD	2	Hospital	1	0		Yes	0	2022-01-06	Yes	0	Exclusive Breast Feeding	1
308	200.1	29	25-34	2	56	154.5	23.46	18.5-24	2	Stage I	1	Good	0	DTG BASED	0	No	0	First Line	1	2.33333	>2 to 5	3	ART Experienced	0	Target not Detected	0	SUPPRESSED	0	EFV BASED	1		1			Un Known	4	SVD	2	Hospital	1	0		Yes	0	2018-10-19	Yes	0	Exclusive Breast Feeding	1
309	375.1	29	25-34	2	54	151.6	23.5	18.5-24	2	Stage I	1	Good	0	DTG BASED	0	No	0	First Line	1	1.83333	1 to 2	2	ART Experienced	0	Target not Detected	0	SUPPRESSED	0	DTG BASED	4		0			Married	1	S.V.D	2	H/C III&IV	2	0		Yes	0	2022-10-14	Yes	0	Exclusive Breast Feeding	1
310	809.1	29	25-34	2	55	153	23.5	18.5-24	2	Stage I	1	Good	0	EFV BASED	1	YES	1	First Line	1	9.91667	>5	4	ART Experienced	0	Target not Detected	0	SUPPRESSED	0	DTG BASED	0	0	0			COHABITING	1	SVD	2	Hospital	1	0		Yes	0	2022-03-01	Yes	0	Exclusive Breast Feeding	1
311	160.1	29	25-34	2	60	159.8	23.5	18.5-24	2	Stage I	1	Good	0	EFV BASED	1	YES	1	First Line	1	9.66667	>5	4	ART Experienced	0	432	432	UNSUPPRESSED	1	DTG BASED	0	0	0			Single	2	S.V.D	2	Clinic/HC II	3	0		Yes	0	2020-11-27	Yes	0	Exclusive Breast Feeding	1
312	469.1	29	25-34	2	50	145.8	23.52	18.5-24	2	Stage I	1	Good	0	NVP BASED	3	YES	1	First Line	1	3.58333	>2 to 5	3	ART Experienced	0	Target not Detected	0	SUPPRESSED	0	NVP BASED	7		3			COHABITING	1	SVD	2	Hospital	1	0		Yes	0	2020-09-07	Yes	0	Exclusive Breast Feeding	1
313	481.1	29	25-34	2	58	157	23.53	18.5-24	2	Stage I	1	Good	0	EFV BASED	1	YES	1	First Line	1	3.83333	>2 to 5	3	ART Experienced	0	7690	7690	UNSUPPRESSED	1	EFV BASED	5		1			Married	1	C/S	1	Hospital	1	0		Yes	0	2020-12-14	Yes	0	Exclusive Breast Feeding	1
314	119.1	29	25-34	2	68	170	23.53	18.5-24	2	Stage I	1	Good	0	EFV BASED	1	YES	1	First Line	1	13.6667	>5	4	ART Experienced	0	Target not Detected	0	SUPPRESSED	0	DTG BASED	0	0	0			Un Known	4	SVD	2	H/C III&IV	2	0		Yes	0	2020-07-03	Yes	0	Complementary Feeding	2
315	#N/A	29	25-35	2	58	157	23.53	18.5-24	2	Stage II	2	Good	0	DTG BASED	0	NO	0	First Line	1	0	<1	1	ART Naïve	1	Target not Detected	0	SUPPRESSED	0	DTG BASED	4					COHABITING	1	S.V.D	2	Hospital	1	0		Yes	0	2023-07-20	Yes	0	Exclusive Breast Feeding	1
316	346.1	29	25-34	2	57	155.5	23.57	18.5-24	2	Stage I	1	Good	0	DTG BASED	0	No	0	First Line	1	1.16667	1 to 2	2	ART Experienced	0	Target not Detected	0	SUPPRESSED	0	DTG BASED	4		0			Married	1	SVD	2	Clinic/HC II	3	0		Yes	0	2020-08-20	Yes	0	Exclusive Breast Feeding	1
317	98.1	29	25-34	2	51	147	23.6	18.5-24	2	Stage I	1	Good	0	EFV BASED	1	YES	1	First Line	1	9.83333	>5	4	ART Experienced	0	Target not Detected	0	SUPPRESSED	0	DTG BASED	0	0	0			COHABITING	1	C/S	1	Hospital	1	0		Yes	0	2023-04-20	Yes	0	Exclusive Breast Feeding	1
318	410.1	29	25-34	2	56	154	23.61	18.5-24	2	Stage I	1	Good	0	EFV BASED	1	YES	1	First Line	1	2.58333	>2 to 5	3	ART Experienced	0	Target not Detected	0	SUPPRESSED	0	DTG BASED	0	0	0			Married	1	SVD	2	H/C III&IV	2	0		Yes	0	2022-12-01	Yes	0	Exclusive Breast Feeding	1
319	801.1	29	25-34	2	56	154	23.61	18.5-24	2	Stage I	1	Good	0	EFV BASED	1	YES	1	First Line	1	9.58333	>5	4	ART Experienced	0	Target not Detected	0	SUPPRESSED	0	DTG BASED	0	0	0			Married	1	C/S	1	H/C III&IV	2	0		Yes	0	2022-07-18	Yes	0	Exclusive Breast Feeding	1
320	209.1	29	25-34	2	56	154	23.61	18.5-24	2	Stage I	1	Good	0	DTG BASED	0	No	0	First Line	1	1.25	1 to 2	2	ART Experienced	0	4070	4070	UNSUPPRESSED	1	DTG BASED	4		0			Married	1	SVD	2	H/C III&IV	2	0		Yes	0	2020-08-04	Yes	0	Exclusive Breast Feeding	1
321	90.1	29	25-34	2	56	154	23.61	18.5-24	2			Good	0	EFV BASED	1	YES	1	First Line	1	9	>5	4	ART Experienced	0	46	46	SUPPRESSED	0	DTG BASED	0	0	0			Single	2	SVD	2	H/C III&IV	2	0		Yes	0	2022-03-28	Yes	0	Exclusive Breast Feeding	1
322	820.1	29	25-34	2	58	156.7	23.62	18.5-24	2	Stage I	1	Good	0	NVP BASED	3	YES	1	First Line	1	10.3333	>5	4	ART Experienced	0	Target not Detected	0	SUPPRESSED	0	NVP BASED	7		3			Married	1	SVD	2	Clinic/HC II	3	0		Yes	0	2020-03-21	Yes	0	Exclusive Breast Feeding	1
323	302.1	29	25-34	2	67	168.4	23.63	18.5-24	2	Stage I	1	Good	0	DTG BASED	0	No	0	First Line	1	2.75	>2 to 5	3	ART Experienced	0	Target not Detected	0	SUPPRESSED	0	DTG BASED	4		0			SEPARATED	3	SVD	2	Hospital	1	0		Yes	0	2022-07-18	Yes	0	Exclusive Breast Feeding	1
324	321.1	29	25-34	2	68	169.4	23.7	18.5-24	2	Stage I	1	Good	0			YES	1	First Line	1						Target not Detected	0	SUPPRESSED	0	EFV BASED			1			Seperated	3	C/S	1	Hospital	1	0		Yes	0	2022-07-12	Yes	0	Exclusive Breast Feeding	1
325	450.1	29	25-34	2	60	159	23.73	18.5-24	2	Stage I	1	Good	0	EFV BASED	1	YES	1	First Line	1	3.25	>2 to 5	3	ART Experienced	0	Target not Detected	0	SUPPRESSED	0	DTG BASED	0	0	0			Married	1	C/SECTION	1	H/C III&IV	2	0		Yes	0	2021-11-02	Yes	0	Exclusive Breast Feeding	1
326	382.1	29	25-34	2	60	159	23.73	18.5-24	2	Stage I	1	Good	0	DTG BASED	0	No	0	First Line	1	1.91667	1 to 2	2	ART Experienced	0	Target not Detected	0	SUPPRESSED	0	DTG BASED	4		0			Single	2	SVD	2	H/C III&IV	2	0		Yes	0	2020-07-17	Yes	0	Complementary Feeding	2
327	432.1	29	25-34	2	60	159	23.73	18.5-24	2	Stage I	1	Good	0	EFV BASED	1	YES	1	First Line	1	2.91667	>2 to 5	3	ART Experienced	0	Target not Detected	0	SUPPRESSED	0	DTG BASED	0	0	0			COHABITING	1	SVD	2	Hospital	1	0		Yes	0	2022-09-16	Yes	0	Exclusive Breast Feeding	1
328	287.1	29	25-34	2	52	148	23.74	18.5-24	2	Stage I	1	Good	0	EFV BASED	1	YES	1	First Line	1	5.16667	>5	4	ART Experienced	0	<40	<40	SUPPRESSED	0	EFV BASED	5		1			Married	1	SVD	2	Clinic/HC II	3	0		Yes	0	2022-01-03	Yes	0	Exclusive Breast Feeding	1
329	896.1	29	25-34	2	62	161.4	23.8	18.5-24	2	Stage I	1	Good	0	NVP BASED	3	YES	1	First Line	1	13.75	>5	4	ART Experienced	0	Target not Detected	0	SUPPRESSED	0	NVP BASED	7		3			Married	1	SVD	2	Hospital	1	0		Yes	0	2023-04-18	Yes	0	Exclusive Breast Feeding	1
330	903.1	29	25-34	2	56	153.4	23.8	18.5-24	2	Stage I	1	Good	0	EFV BASED	1	YES	1	First Line	1	14.3333	>5	4	ART Experienced	0	Target not Detected	0	SUPPRESSED	0	EFV BASED	5		1			COHABITING	1	SVD	2	Clinic/HC II	3	0		Yes	0	2021-05-18	Yes	0	Exclusive Breast Feeding	1
331	298.1	29	25-34	2	64	164	23.8	18.5-24	2	Stage I	1	Good	0	EFV BASED	1	YES	1	First Line	1	1.16667	1 to 2	2	ART Experienced	0	Target not Detected	0	SUPPRESSED	0	DTG BASED	0	0	0			NA	4			H/C III&IV	2	0		Yes	0	2019-06-14	Yes	0	Exclusive Breast Feeding	1
332	697.1	29	25-34	2	68	169	23.81	18.5-24	2	Stage I	1	Good	0	EFV BASED	1	YES	1	First Line	1	7.41667	>5	4	ART Experienced	0	Target not Detected	0	SUPPRESSED	0	DTG BASED	0	0	0			Single	2	C/S	1	Clinic/HC II	3	0		Yes	0	2020-09-14	Yes	0	Exclusive Breast Feeding	1
333	493.1	29	25-34	2	55	152	23.81	18.5-24	2	Stage I	1	Good	0	EFV BASED	1	YES	1	First Line	1	4	>2 to 5	3	ART Experienced	0	Target not Detected	0	SUPPRESSED	0	EFV BASED	5		1			Single	2	S.V.D	2	Hospital	1	0		Yes	0	2023-08-15	Yes	0	Exclusive Breast Feeding	1
334	308.1	29	25-34	2	61	160	23.83	18.5-24	2	Stage I	1	Good	0	EFV BASED	1	YES	1	First Line	1	10.3333	>5	4	ART Experienced	0	71	71	SUPPRESSED	0	DTG BASED	0	0	0			Married	1	SVD	2	Hospital	1	0		Yes	0	2021-08-05	Yes	0	Replacement Feeding	4
335	199.1	29	25-34	2	61	160	23.83	18.5-24	2	Stage I	1	Good	0	NVP BASED	3	Yes	1	First Line	1	0.833333	<1	1	ART Naïve	1	Target not Detected	0	SUPPRESSED	0	DTG BASED	0	0	0			Married	1	SVD	2	H/C III&IV	2	0		Yes	0	2022-01-19	Yes	0	Exclusive Breast Feeding	1
336	394.1	29	25-34	2	58	156	23.83	18.5-24	2	Stage I	1	Good	0	DTG BASED	0	No	0	First Line	1	2.08333	>2 to 5	3	ART Experienced	0	34	34	SUPPRESSED	0	DTG BASED	4		0			Married	1	C/SECTION	1	Hospital	1	0		Yes	0	2020-10-26	Yes	0	Exclusive Breast Feeding	1
337	395.1	29	25-34	2	62	161	23.92	18.5-24	2	Stage I	1	Good	0	DTG BASED	0	YES	1	First Line	1	2.08333	>2 to 5	3	ART Experienced	0	<20	<20	SUPPRESSED	0	DTG BASED	4		0			Single	2	C/S	1	Hospital	1	0		Yes	0	2019-07-03	Yes	0	Exclusive Breast Feeding	1
338	688.1	29	25-34	2	62	161	23.92	18.5-24	2	Stage I	1	Good	0	EFV BASED	1	No	0	First Line	1	7.16667	>5	4	ART Experienced	0	Target not Detected	0	SUPPRESSED	0	NVP BASED	3		3			COHABITING	1	SVD	2	Clinic/HC II	3	0		Yes	0	2022-08-16	Yes	0	Exclusive Breast Feeding	1
339	218.1	29	25-34	2	56	153	23.92	18.5-24	2	Stage I	1	Good	0	EFV BASED	1	YES	1	First Line	1	5.16667	>5	4	ART Experienced	0	Target not Detected	0	SUPPRESSED	0	EFV BASED	5		1			COHABITING	1	SVD	2	Hospital	1	0		Yes	0	2022-06-20	Yes	0	Exclusive Breast Feeding	1
340	288.1	29	25-34	2	59	157	23.94	18.5-24	2	Stage I	1	Good	0	NVP BASED	3	YES	1	Second Line	2	11.1667	>5	4	ART Experienced	0	20800	20800	UNSUPPRESSED	1	DTG BASED	0	0	0			Married	1	SVD	2	Hospital	1	0		Yes	0	2021-09-09	Yes	0	Exclusive Breast Feeding	1
341	702.1	29	25-34	2	59	157	23.94	18.5-24	2	Stage I	1	Good	0	EFV BASED	1	YES	1	First Line	1	7.58333	>5	4	ART Experienced	0	Target not Detected	0	SUPPRESSED	0	DTG BASED	0	0	0			Single	2	C/SECTION	1	Hospital	1	0		Yes	0	2021-11-29	Yes	0	Exclusive Breast Feeding	1
342	292.1	29	25-34	2	70	171	23.94	18.5-24	2	Stage I	1	Good	0			YES	1	First Line	1	8.33333	>5	4	ART Experienced	0	<40	<40	SUPPRESSED	0	EFV BASED			1			Single	2	SVD	2	Clinic/HC II	3	0		Yes	0	2020-05-28	Yes	0	Replacement Feeding	4
343	128.1	29	25-34	2	61	159.5	23.98	18.5-24	2	Stage I	1	Good	0	NVP BASED	3	YES	1	First Line	1	15.75	>5	4	ART Experienced	0	Target not Detected	0	SUPPRESSED	0	DTG BASED	0	0	0			Widowed	3	EMERGENCY C/S	1	Hospital	1	0		Yes	0	2023-02-03	Yes	0	Exclusive Breast Feeding	1
344	911.1	29	25-34	2	71	172	24	18.5-24	2	Stage I	1	Good	0	NVP BASED	3	YES	1	First Line	1	14.8333	>5	4	ART Experienced	0	Target not Detected	0	SUPPRESSED	0	EFV BASED	1		1			Married	1	SVD	2	Clinic/HC II	3	0		Yes	0	2023-05-02	Yes	0	Exclusive Breast Feeding	1
345	442.1	29	25-34	2	59	156.8	24	18.5-24	2	Stage I	1	Good	0	EFV BASED	1	YES	1	First Line	1	3.16667	>2 to 5	3	ART Experienced	0	Target not Detected	0	SUPPRESSED	0	EFV BASED	5		1			COHABITING	1	SVD	2	H/C III&IV	2	0		Yes	0	2021-08-19	Yes	0	Exclusive Breast Feeding	1
346	657.1	29	25-34	2	50	144.3	24.01	18.5-24	2	Stage I	1	Good	0	EFV BASED	1	YES	1	First Line	1	6.66667	>5	4	ART Experienced	0	Target not Detected	0	SUPPRESSED	0	EFV BASED	5		1			Un Known	4	SVD	2	H/C III&IV	2	0		Yes	0	2018-09-21	Yes	0	Exclusive Breast Feeding	1
347	745.1	29	25-34	2	67	167	24.02	18.5-24	2	Stage I	1	Good	0	EFV BASED	1	YES	1	First Line	1	8.5	>5	4	ART Experienced	0	Target not Detected	0	SUPPRESSED	0	DTG BASED	0	0	0			Single	2	SVD	2	Hospital	1	0		Yes	0	2021-03-10	Yes	0	Exclusive Breast Feeding	1
348	583.1	29	25-34	2	60	158	24.03	18.5-24	2	Stage I	1	Good	0	EFV BASED	1	YES	1	First Line	1	5.41667	>5	4	ART Experienced	0	Target not Detected	0	SUPPRESSED	0	DTG BASED	0	0	0			Un Known	4	SVD	2	H/C III&IV	2	0		Yes	0	2020-08-28	Yes	0	Exclusive Breast Feeding	1
349	703.1	29	25-34	2	60	158	24.03	18.5-24	2	Stage I	1	Good	0	EFV BASED	1	YES	1	First Line	1	7.58333	>5	4	ART Experienced	0	Target not Detected	0	SUPPRESSED	0	DTG BASED	0	0	0			Single	2	SVD	2	Clinic/HC II	3	0		Yes	0	2019-08-27	Yes	0	Exclusive Breast Feeding	1
350	126.1	29	25-34	2	62	160.5	24.07	18.5-24	2	Stage I	1	Good	0	NVP BASED	3	YES	1	First Line	1	15.1667	>5	4	ART Experienced	0	Target not Detected	0	SUPPRESSED	0	DTG BASED	0	0	0			Single	2	SVD	2	Clinic/HC II	3	0		Yes	0	2022-12-15	Yes	0	Exclusive Breast Feeding	1
351	736.1	29	25-34	2	68	168	24.09	18.5-24	2			Good	0	EFV BASED	1	YES	1	First Line	1	8.25	>5	4	ART Experienced	0	Target not Detected	0	SUPPRESSED	0	DTG BASED	0	0	0			Married	1	SVD	2	H/C III&IV	2	0		Yes	0	2023-05-11	Yes	0	Exclusive Breast Feeding	1
352	266.1	29	25-34	2	61	159	24.13	18.5-24	2	Stage I	1	Good	0	EFV BASED	1	YES	1	First Line	1	6.08333	>5	4	ART Experienced	0	<40	<40	SUPPRESSED	0	EFV BASED	5		1			Un Known	4	SVD	2	Clinic/HC II	3	0		Yes	0	2021-09-03	Yes	0	Exclusive Breast Feeding	1
353	103.1	29	25-34	2	61	159	24.13	18.5-24	2	Stage I	1	Good	0	EFV BASED	1	YES	1	First Line	1	10.5	>5	4	ART Experienced	0	184	184	SUPPRESSED	0	DTG BASED	0	0	0			COHABITING	1	SVD	2	H/C III&IV	2	0		Yes	0	2021-03-29	Yes	0	Exclusive Breast Feeding	1
354	141.1	29	25-34	2	59.5	157	24.14	18.5-24	2	Stage I	1	Good	0	DTG BASED	0	YES	1	First Line	1	3.33333	>2 to 5	3	ART Experienced	0	59	59	SUPPRESSED	0	DTG BASED	4		0			COHABITING	1	C/SECTION	1	Hospital	1	0		Yes	0	2021-01-08	Yes	0	Exclusive Breast Feeding	1
355	101.1	29	25-34	2	48	141	24.14	18.5-24	2	Stage I	1	Good	0	EFV BASED	1	YES	1	First Line	1	10.25	>5	4	ART Experienced	0	<20	<20	SUPPRESSED	0	DTG BASED	0	0	0			Single	2	SVD	2	Clinic/HC II	3	0		Yes	0	2020-07-09	Yes	0	Exclusive Breast Feeding	1
356	547.1	29	25-34	2	58	155	24.14	18.5-24	2	Stage II	2	Good	0	EFV BASED	1	YES	1	First Line	1	4.91667	>2 to 5	3	ART Experienced	0	Target not Detected	0	SUPPRESSED	0	EFV BASED	5		1			Married	1	SVD	2	Hospital	1	0		Yes	0	2019-03-04	Yes	0	Exclusive Breast Feeding	1
357	561.1	29	25-34	2	58	155	24.14	18.5-24	2	Stage I	1	Good	0			YES	1	First Line	1	5.08333	>5	4	ART Experienced	0	Target not Detected	0	SUPPRESSED	0	DTG BASED			0			COHABITING	1	SVD	2	Clinic/HC II	3	0		Yes	0	2021-07-12	Yes	0	Exclusive Breast Feeding	1
358	710.1	29	25-34	2	58	155	24.14	18.5-24	2			Good	0	EFV BASED	1	YES	1	First Line	1	7.83333	>5	4	ART Experienced	0	Target not Detected	0	SUPPRESSED	0	DTG BASED	0	0	0			Seperated	3	C/S	1	Hospital	1	0		Yes	0	2023-04-05	Yes	0	Exclusive Breast Feeding	1
359	#N/A	32	25-35	2	58	155	24.1415	18.5-24	2	Stage I	1	Good	0	EFV BASED	1	YES	1	First Line	1	5	2 to 5	3	ART Experienced	0	29	29	SUPPRESSED	0	EFV BASED	5					COHABITING	1	C/S	1	H/C III&IV	2	0		Yes	0	2022-07-04	Yes	0	Exclusive Breast Feeding	1
360	351.1	30	25-34	2	65	164	24.17	18.5-24	2	Stage I	1	Good	0	DTG BASED	0	No	0	First Line	1	1.25	1 to 2	2	ART Experienced	0	Target not Detected	0	SUPPRESSED	0	DTG BASED	4		0			Married	1	SVD	2	H/C III&IV	2	0		Yes	0	2022-10-18	Yes	0	Replacement Feeding	4
361	306.1	30	25-34	2	65	164	24.17	18.5-24	2	Stage I	1			PI BASED	2	No	0	Second Line	2	0.75	<1	1	ART Naïve	1	1,305	1,305	UNSUPPRESSED	1	EFV BASED	1		1			Single	2	SVD	2	Hospital	1	0		Yes	0	2020-04-20	Yes	0	Exclusive Breast Feeding	1
362	782.1	30	25-34	2	64	162.6	24.21	18.5-24	2	Stage I	1	Good	0	EFV BASED	1	YES	1	First Line	1	9.08333	>5	4	ART Experienced	0	Target not Detected	0	SUPPRESSED	0	DTG BASED	0	0	0			COHABITING	1	SVD	2	H/C III&IV	2	0		Yes	0	2020-08-07	Yes	0	Exclusive Breast Feeding	1
363	322.1	30	25-34	2	62	160	24.22	18.5-24	2	Stage I	1	Good	0			YES	1	First Line	1						Target not Detected	0	SUPPRESSED	0	DTG BASED			0			NA	4	SVD	2	Hospital	1	0		Yes	0	2020-03-23	Yes	0	Exclusive Breast Feeding	1
364	682.1	30	25-34	2	62	160	24.22	18.5-24	2	Stage I	1	Good	0	EFV BASED	1	YES	1	First Line	1	7.08333	>5	4	ART Experienced	0	Target not Detected	0	SUPPRESSED	0	DTG BASED	0	0	0			Married	1	SVD	2	Hospital	1	0		Yes	0	2019-08-19	Yes	0	Exclusive Breast Feeding	1
365	189.1	30	25-34	2	62	160	24.22	18.5-24	2	Stage I	1	Good	0			YES	1	First Line	1	4.41667	>2 to 5	3	ART Experienced	0	<40	<40	SUPPRESSED	0	EFV BASED			1			Single	2	SVD	2	Hospital	1	0		Yes	0	2022-05-06	Yes	0	Exclusive Breast Feeding	1
366	411.1	30	25-34	2	59	156	24.24	18.5-24	2	Stage I	1	Good	0	EFV BASED	1	YES	1	First Line	1	2.58333	>2 to 5	3	ART Experienced	0	Target not Detected	0	SUPPRESSED	0	EFV BASED	5		1			NA	4	SVD	2	Hospital	1	0		Yes	0	2022-10-28	Yes	0	Exclusive Breast Feeding	1
367	795.1	30	25-34	2	59	156	24.24	18.5-24	2	Stage I	1	Good	0	EFV BASED	1	YES	1	First Line	1	9.5	>5	4	ART Experienced	0	Target not Detected	0	SUPPRESSED	0	DTG BASED	0	0	0			Single	2	S.V.D	2	H/C III&IV	2	0		Yes	0	2023-09-04	Yes	0	Exclusive Breast Feeding	1
368	830.1	30	25-34	2	56	152	24.24	18.5-24	2	Stage I	1	Good	0	NVP BASED	3	YES	1	First Line	1	10.5833	>5	4	ART Experienced	0	<50	<50	SUPPRESSED	0	DTG BASED	0	0	0			Married	1	SVD	2	Hospital	1	0		Yes	0	2019-02-04	Yes	0	Exclusive Breast Feeding	1
369	641.1	30	25-34	2	60	157.3	24.25	18.5-24	2	Stage I	1	Good	0	EFV BASED	1	YES	1	First Line	1	6.5	>5	4	ART Experienced	0	Target not Detected	0	SUPPRESSED	0	DTG BASED	0	0	0			Single	2	SVD	2	Hospital	1	0		Yes	0	2022-02-17	Yes	0	Exclusive Breast Feeding	1
370	39.1	30	25-34	2	60	157.2	24.28	18.5-24	2	Stage I	1	Good	0	DTG BASED	0	No	0	First Line	1	2.75	>2 to 5	3	ART Experienced	0	Target not Detected	0	SUPPRESSED	0	DTG BASED	4		0			Married	1	SVD	2	H/C III&IV	2	0		Yes	0	2020-05-08	Yes	0	Exclusive Breast Feeding	1
371	53.1	30	25-34	2	66.5	165.5	24.28	18.5-24	2	Stage I	1	Good	0	DTG BASED	0	YES	1	First Line	1	4.08333	>2 to 5	3	ART Experienced	0	Target not Detected	0	SUPPRESSED	0	EFV BASED	1		1			Married	1	SVD	2	Hospital	1	0		Yes	0	2021-05-17	Yes	0	Exclusive Breast Feeding	1
372	677.1	30	25-34	2	67	166.1	24.28	18.5-24	2	Stage I	1	Good	0	EFV BASED	1	YES	1	First Line	1	7	>5	4	ART Experienced	0	Target not Detected	0	SUPPRESSED	0	DTG BASED	0	0	0			Single	2	SVD	2	Hospital	1	0		Yes	0	2022-05-16	Yes	0	Exclusive Breast Feeding	1
373	237.1	30	25-34	2	63	161	24.3	18.5-24	2	Stage I	1	Good	0	EFV BASED	1	YES	1	First Line	1	8.91667	>5	4	ART Experienced	0	Target not Detected	0	SUPPRESSED	0	DTG BASED	0	0	0			Widowed	3	SVD	2	Clinic/HC II	3	0		Yes	0	2020-06-19	Yes	0	Exclusive Breast Feeding	1
374	642.1	30	25-34	2	58	154.5	24.3	18.5-24	2	Stage I	1	Good	0	EFV BASED	1	YES	1	First Line	1	6.5	>5	4	ART Experienced	0	Target not Detected	0	SUPPRESSED	0	DTG BASED	0	0	0			Married	1	C/S	1	Hospital	1	0		Yes	0	2020-07-27	Yes	0	Exclusive Breast Feeding	1
375	658.1	30	25-34	2	63	160.9	24.33	18.5-24	2	Stage I	1	Good	0	EFV BASED	1	YES	1	First Line	1	6.66667	>5	4	ART Experienced	0	Target not Detected	0	SUPPRESSED	0	DTG BASED	0	0	0			COHABITING	1	SVD	2	Hospital	1	0		No/Not sure	1	2012-12-06	Yes	0	Unknown	5
376	900.1	30	25-34	2	60	157	24.34	18.5-24	2	Stage I	1	Good	0	EFV BASED	1	YES	1	First Line	1	14	>5	4	ART Experienced	0	Target not Detected	0	SUPPRESSED	0	DTG BASED	0	0	0			NA	4	SVD	2	Clinic/HC II	3	0		Yes	0	2020-06-15	Yes	0	Exclusive Breast Feeding	1
377	465.1	30	25-34	2	57	153	24.35	18.5-24	2	Stage I	1	Good	0	EFV BASED	1	YES	1	First Line	1	3.5	>2 to 5	3	ART Experienced	0	Target not Detected	0	SUPPRESSED	0	EFV BASED	5		1			SEPARATED	3	SVD	2	Clinic/HC II	3	0		Yes	0	2020-09-22	Yes	0	Exclusive Breast Feeding	1
378	786.1	30	25-34	2	57	153	24.35	18.5-24	2	Stage I	1	Good	0	EFV BASED	1	YES	1	First Line	1	9.16667	>5	4	ART Experienced	0	Target not Detected	0	SUPPRESSED	0	EFV BASED	5		1			Married	1	SVD	2	H/C III&IV	2	0		Yes	0	2021-06-18	Yes	0	Exclusive Breast Feeding	1
379	503.1	30	25-34	2	57	153	24.35	18.5-24	2	Stage I	1	Good	0	EFV BASED	1	YES	1	First Line	1	4.16667	>2 to 5	3	ART Experienced	0	Target not Detected	0	SUPPRESSED	0	DTG BASED	0	0	0			Married	1	C/S	1	Clinic/HC II	3	0		Yes	0	2021-04-08	Yes	0	Exclusive Breast Feeding	1
380	6.1	30	25-34	2	64	162.1	24.36	18.5-24	2	Stage I	1	Good	0	EFV BASED	1	YES	1	First Line	1	9.16667	>5	4	ART Experienced	0	53	53	SUPPRESSED	0	EFV BASED	5		1			Married	1	SVD	2	Clinic/HC II	3	0		Yes	0	2021-05-07	Yes	0	Exclusive Breast Feeding	1
381	711.1	30	25-34	2	68	167	24.38	18.5-24	2	Stage I	1	Good	0	EFV BASED	1	YES	1	First Line	1	7.83333	>5	4	ART Experienced	0	Target not Detected	0	SUPPRESSED	0	EFV BASED	5		1			COHABITING	1	SVD	2	Clinic/HC II	3	0		Yes	0	2020-09-22	Yes	0	Exclusive Breast Feeding	1
382	932.1	30	25-34	2	55	150	24.44	18.5-24	2	Stage I	1	Good	0	NVP BASED	3	YES	1	First Line	1	18.0833	>5	4	ART Experienced	0	Target not Detected	0	SUPPRESSED	0	NVP BASED	7		3			Single	2	SVD	2	Hospital	1	0		Yes	0	2021-05-06	Yes	0	Exclusive Breast Feeding	1
383	750.1	30	25-34	2	60	156.7	24.44	18.5-24	2	Stage I	1	Good	0	EFV BASED	1	YES	1	First Line	1	8.58333	>5	4	ART Experienced	0	Target not Detected	0	SUPPRESSED	0	DTG BASED	0	0	0			Single	2	SVD	2	H/C III&IV	2	0		Yes	0	2020-10-29	Yes	0	Exclusive Breast Feeding	1
384	584.1	30	25-34	2	61	158	24.44	18.5-24	2	Stage I	1	Good	0	EFV BASED	1	YES	1	First Line	1	5.41667	>5	4	ART Experienced	0	Target not Detected	0	SUPPRESSED	0	DTG BASED	0	0	0			Married	1	C/SECTION	1	Hospital	1	0		Yes	0	2023-09-01	Yes	0	Exclusive Breast Feeding	1
385	241.1	30	25-34	2	65	163	24.46	18.5-24	2	Stage I	1	Good	0	EFV BASED	1	YES	1	First Line	1	5.25	>5	4	ART Experienced	0	232	232	UNSUPPRESSED	1	EFV BASED	5		1			Single	2	SVD	2	Hospital	1	0		Yes	0	2022-11-25	Yes	0	Exclusive Breast Feeding	1
386	107.1	30	25-34	2	65	163	24.46	18.5-24	2	Stage I	1	Good	0	EFV BASED	1	YES	1	Second Line	2	10.9167	>5	4	ART Experienced	0	Target not Detected	0	SUPPRESSED	0	DTG BASED	0	0	0			COHABITING	1	C/SECTION	1	Hospital	1	0		Yes	0	2020-03-16	Yes	0	Exclusive Breast Feeding	1
387	712.1	30	25-34	2	65	163	24.46	18.5-24	2	Stage I	1	Good	0	EFV BASED	1	YES	1	First Line	1	7.83333	>5	4	ART Experienced	0	Target not Detected	0	SUPPRESSED	0	EFV BASED	5		1			Single	2	S.V.D	2	H/C III&IV	2	0		Yes	0	2023-06-26	Yes	0	Exclusive Breast Feeding	1
388	34.1	30	25-34	2	66	164.1	24.51	18.5-24	2	Stage I	1	Good	0	EFV BASED	1	Yes	1	First Line	1	1.75	1 to 2	2	ART Experienced	0	Target not Detected	0	SUPPRESSED	0	DTG BASED	0	0	0			Single	2	SVD	2	H/C III&IV	2	0		Yes	0	2021-06-01	Yes	0	Exclusive Breast Feeding	1
389	416.1	30	25-34	2	62	159	24.52	18.5-24	2	Stage I	1	Good	0	DTG BASED	0	No	0	First Line	1	2.66667	>2 to 5	3	ART Experienced	0	Target not Detected	0	SUPPRESSED	0	DTG BASED	4		0			Single	2	S.V.D	2	H/C III&IV	2	0		Yes	0	2023-08-22	Yes	0	Exclusive Breast Feeding	1
390	482.1	30	25-34	2	71	170	24.57	18.5-24	2	Stage I	1	Good	0	EFV BASED	1	YES	1	First Line	1	3.83333	>2 to 5	3	ART Experienced	0	Target not Detected	0	SUPPRESSED	0	DTG BASED	0	0	0			COHABITING	1	C/S	1	Hospital	1	0		Yes	0	2022-04-26	Yes	0	Exclusive Breast Feeding	1
391	871.1	30	25-34	2	51	144	24.59	18.5-24	2	Stage I	1	Good	0	NVP BASED	3	YES	1	Second Line	2	12.4167	>5	4	ART Experienced	0	27	27	SUPPRESSED	0	DTG BASED	0	0	0			Un Known	4	C/S	1	Clinic/HC II	3	0		Yes	0	2021-10-04	Yes	0	Exclusive Breast Feeding	1
392	252.1	30	25-34	2	63	160	24.61	18.5-24	2	Stage I	1	Good	0	EFV BASED	1	YES	1	First Line	1	3.33333	>2 to 5	3	ART Experienced	0	Target not Detected	0	SUPPRESSED	0	DTG BASED	0	0	0			Single	2	SVD	2	H/C III&IV	2	0		Yes	0	2019-06-24	Yes	0	Exclusive Breast Feeding	1
393	937.1	30	25-34	2	67	165	24.61	18.5-24	2	Stage I	1	Good	0	EFV BASED	1	YES	1	First Line	1	20	>5	4	ART Experienced	0	1351	1351	UNSUPPRESSED	1	DTG BASED	0	0	0			Married	1	SVD	2	H/C III&IV	2	0		Yes	0	2022-08-12	Yes	0	Mixed Feeding	2
394	104.1	30	25-34	2	58	153.5	24.62	18.5-24	2	Stage I	1	Good	0	EFV BASED	1	YES	1	First Line	1	10.5	>5	4	ART Experienced	0	Target not Detected	0	SUPPRESSED	0	DTG BASED	0	0	0			Un Known	4	C/SEC	1	Hospital	1	0		Yes	0	2019-03-11	Yes	0	Exclusive Breast Feeding	1
395	646.1	30	25-34	2	60	156	24.65	18.5-24	2			Good	0	EFV BASED	1	YES	1	First Line	1	6.58333	>5	4	ART Experienced	0	Target not Detected	0	SUPPRESSED	0	DTG BASED	0	0	0			Un Known	4	C/S	1	Hospital	1	0		Yes	0	2022-06-08	Yes	0	Exclusive Breast Feeding	1
396	185.1	30	25-34	2	57	152	24.67	18.5-24	2	Stage I	1	Good	0	EFV BASED	1	YES	1	Second Line	2	10.0833	>5	4	ART Experienced	0	<20	<20	SUPPRESSED	0	PI BASED	2		2			Single	2	SVD	2	Hospital	1	0		Yes	0	2023-05-19	Yes	0	Exclusive Breast Feeding	1
397	689.1	30	25-34	2	68	166	24.68	18.5-24	2	Stage I	1	Good	0	EFV BASED	1	YES	1	First Line	1	7.16667	>5	4	ART Experienced	0	4028	4028	UNSUPPRESSED	1	EFV BASED	5		1			COHABITING	1	SVD	2	Hospital	1	0		Yes	0	2021-12-03	Yes	0	Exclusive Breast Feeding	1
398	323.1	30	25-34	2	64	161	24.69	18.5-24	2	Stage I	1	Good	0	NVP BASED	3	YES	1	First Line	1	0	<1	1	ART Naïve	1	Target not Detected	0	SUPPRESSED	0	NVP BASED	7		3			Un Known	4	SVD	2	Clinic/HC II	3	0		Yes	0	2019-08-19	Yes	0	Exclusive Breast Feeding	1
399	154.1	30	25-34	2	64	161	24.69	18.5-24	2	Stage I	1	Good	0	EFV BASED	1	YES	1	First Line	1	8.16667	>5	4	ART Experienced	0	Target not Detected	0	SUPPRESSED	0	EFV BASED	5		1			COHABITING	1	SVD	2	H/C III&IV	2	0		Yes	0	2022-10-06	Yes	0	Mixed Feeding	2
400	853.1	30	25-34	2	64	161	24.69	18.5-24	2	Stage I	1	Good	0	EFV BASED	1	YES	1	First Line	1	11.4167	>5	4	ART Experienced	0	Target not Detected	0	SUPPRESSED	0	DTG BASED	0	0	0			Married	1	C/SECTION	1	H/C III&IV	2	0		Yes	0	2021-08-31	Yes	0	Exclusive Breast Feeding	1
401	524.1	30	25-34	2	71	169.5	24.71	18.5-24	2	Stage I	1	Good	0	EFV BASED	1	YES	1	First Line	1	4.58333	>2 to 5	3	ART Experienced	0	Target not Detected	0	SUPPRESSED	0	EFV BASED	5		1			Single	2	SVD	2	Clinic/HC II	3	0		Yes	0	2020-08-06	Yes	0	Exclusive Breast Feeding	1
402	124.1	30	25-34	2	64	160.8	24.75	18.5-24	2	Stage I	1	Good	0	PI BASED	2	YES	1	Second Line	2	14.9167	>5	4	ART Experienced	0	<40	<40	SUPPRESSED	0	DTG BASED	0	0	0			NA	4	NORMAL	2	H/C III&IV	2	0		Yes	0	2023-03-13	Yes	0	No Longer Breast Feeding	3
403	647.1	30	25-34	2	65	162	24.77	18.5-24	2	Stage I	1	Good	0	EFV BASED	1	YES	1	First Line	1	6.58333	>5	4	ART Experienced	0	Target not Detected	0	SUPPRESSED	0	DTG BASED	0	0	0			Single	2	SVD	2	H/C III&IV	2	0		Yes	0	2020-06-24	Yes	0	Complementary Feeding	2
404	202.1	30	25-34	2	70	168	24.8	18.5-24	2	Stage I	1	Good	0	EFV BASED	1	YES	1	First Line	1	10.25	>5	4	ART Experienced	0	Target not Detected	0	SUPPRESSED	0	DTG BASED	0	0	0			Married	1	SVD	2	Hospital	1	0		Yes	0	2023-03-02	Yes	0	Exclusive Breast Feeding	1
405	352.1	30	25-34	2	62	158	24.84	18.5-24	2	Stage I	1	Good	0	DTG BASED	0	No	0	First Line	1	1.25	1 to 2	2	ART Experienced	0	<20	<20	SUPPRESSED	0	DTG BASED	4		0			Married	1	SVD	2	H/C III&IV	2	0		Yes	0	2023-02-06	Yes	0	Exclusive Breast Feeding	1
406	383.1	30	25-34	2	66	163	24.84	18.5-24	2	Stage I	1	Good	0			YES	1	First Line	1	1.91667	1 to 2	2	ART Experienced	0	Target not Detected	0	SUPPRESSED	0	DTG BASED			0			Married	1	SVD	2	Hospital	1	0		Yes	0	2019-03-11	Yes	0	Exclusive Breast Feeding	1
407	573.1	30	25-34	2	62	158	24.84	18.5-24	2	Stage I	1	Good	0	EFV BASED	1	YES	1	First Line	1	5.25	>5	4	ART Experienced	0	45	45	SUPPRESSED	0	DTG BASED	0	0	0			Married	1	SVD	2	Hospital	1	0		Yes	0	2019-10-11	Yes	0	Exclusive Breast Feeding	1
408	783.1	30	25-34	2	62	158	24.84	18.5-24	2	Stage I	1	Good	0	EFV BASED	1	YES	1	First Line	1	9.08333	>5	4	ART Experienced	0	Target not Detected	0	SUPPRESSED	0	EFV BASED	5		1			Single	2	SVD	2	Clinic/HC II	3	0		Yes	0	2022-02-10	Yes	0	Exclusive Breast Feeding	1
409	868.1	30	25-34	2	59	154	24.88	18.5-24	2	Stage I	1	Good	0	EFV BASED	1	YES	1	First Line	1	12	>5	4	ART Experienced	0	Target not Detected	0	SUPPRESSED	0	DTG BASED	0	0	0			Single	2	NORMAL DELIVERY	2	Clinic/HC II	3	0		Yes	0	2021-11-02	Yes	0	Exclusive Breast Feeding	1
410	635.1	30	25-34	2	56	150	24.89	18.5-24	2	Stage I	1	Good	0	EFV BASED	1	YES	1	First Line	1	6.33333	>5	4	ART Experienced	0	<20	<20	SUPPRESSED	0	EFV BASED	5		1			Single	2			Hospital	1	0		Yes	0	2020-06-26	Yes	0	Exclusive Breast Feeding	1
411	882.1	30	25-34	2	63	159.1	24.89	18.5-24	2	Stage I	1	Good	0	NVP BASED	3	YES	1	First Line	1	13	>5	4	ART Experienced	0	Target not Detected	0	SUPPRESSED	0	NVP BASED	7		3			Widowed	3	SVD	2	Hospital	1	0		Yes	0	2022-07-25	Yes	0	Exclusive Breast Feeding	1
412	102.1	30	25-34	2	64	160.1	24.97	18.5-24	2	Stage I	1	Good	0	EFV BASED	1	YES	1	First Line	1	10.4167	>5	4	ART Experienced	0	Target not Detected	0	SUPPRESSED	0	EFV BASED	5		1			Single	2	C/S	1	Clinic/HC II	3	0		Yes	0	2022-01-04	Yes	0	Exclusive Breast Feeding	1
413	336.1	30	25-34	2	60	155	24.97	18.5-24	2	Stage I	1	Good	0	EFV BASED	1	YES	1	First Line	1	0.833333	<1	1	ART Naïve	1	Target not Detected	0	SUPPRESSED	0	EFV BASED	5		1			Married	1	SVD	2	Clinic/HC II	3	0		Yes	0	2021-08-20	Yes	0	Exclusive Breast Feeding	1
414	21.1	30	25-34	2	60	155	24.97	18.5-24	2	Stage I	1	Fair	1	EFV BASED	1	YES	1	Second Line	2	2.33333	>2 to 5	3	ART Experienced	0	Target not Detected	0	SUPPRESSED	0	DTG BASED	0	0	0			COHABITING	1	SVD	2	H/C III&IV	2	0		Yes	0	2021-11-29	Yes	0	Exclusive Breast Feeding	1
415	81.1	30	25-34	2	60	155	24.97	18.5-24	2	Stage I	1	Good	0	EFV BASED	1	YES	1	First Line	1	7.83333	>5	4	ART Experienced	0	Target not Detected	0	SUPPRESSED	0	DTG BASED	0	0	0			Single	2	S.V.D	2	H/C III&IV	2	0		Yes	0	2020-12-02	Yes	0	Mixed Feeding	2
416	13.1	30	25-34	2	61	156.2	25	25-30	3	Stage I	1	Good	0	EFV BASED	1	YES	1	First Line	1	2.83333	>2 to 5	3	ART Experienced	0	149	149	SUPPRESSED	0	EFV BASED	5		1			COHABITING	1	C/S	1	Hospital	1	0		No/Not sure	1	2013-10-30	Yes	0	Unknown	5
417	255.1	30	25-34	2	68	164.8	25.04	25-30	3	Stage I	1	Good	0	EFV BASED	1	YES	1	First Line	1	3.08333	>2 to 5	3	ART Experienced	0	<40	<40	SUPPRESSED	0	EFV BASED	5		1			Single	2	C/S	1	Hospital	1	0		Yes	0	2022-08-15	Yes	0	Mixed Feeding	2
418	353.1	31	25-34	2	61	156	25.07	25-30	3	Stage I	1	Good	0	EFV BASED	1	YES	1	First Line	1	1.33333	1 to 2	2	ART Experienced	0	Target not Detected	0	SUPPRESSED	0	EFV BASED	5		1			Widowed	3	SVD	2	H/C III&IV	2	0		Yes	0	2023-01-20	Yes	0	No Longer Breast Feeding	3
419	260.1	31	25-34	2	63	158.5	25.08	25-30	3	Stage I	1	Good	0	EFV BASED	1	YES	1	First Line	1	10.3333	>5	4	ART Experienced	0	Target not Detected	0	SUPPRESSED	0	DTG BASED	0	0	0			COHABITING	1	SVD	2	Clinic/HC II	3	0		Yes	0	2018-05-15	Yes	0	Exclusive Breast Feeding	1
420	399.1	31	25-34	2	62	157.2	25.09	25-30	3	Stage I	1	Good	0	EFV BASED	1	YES	1	First Line	1	2.33333	>2 to 5	3	ART Experienced	0	Target not Detected	0	SUPPRESSED	0	EFV BASED	5		1			COHABITING	1	C/S	1	Hospital	1	0		Yes	0	2022-06-14	Yes	0	Exclusive Breast Feeding	1
421	824.1	31	25-34	2	55	148	25.11	25-30	3	Stage I	1	Good	0	EFV BASED	1	YES	1	First Line	1	10.4167	>5	4	ART Experienced	0	Target not Detected	0	SUPPRESSED	0	DTG BASED	0	0	0			Single	2			Unknown	5	1		Yes	0	2020-08-04	Yes	0	Exclusive Breast Feeding	1
422	751.1	31	25-34	2	53	145.2	25.14	25-30	3	Stage I	1	Good	0	EFV BASED	1	YES	1	First Line	1	8.58333	>5	4	ART Experienced	0	Target not Detected	0	SUPPRESSED	0	DTG BASED	0	0	0			Married	1	SVD	2	Clinic/HC II	3	0		Yes	0	2021-08-13	Yes	0	Exclusive Breast Feeding	1
423	#N/A	30	25-35	2	71	168	25.1559	25-30	3	Stage I	1	Good	0	DTG BASED	0	NO	0	First Line	1	0	<1	1	ART Naïve	1	Target not Detected	0	SUPPRESSED	0	DTG BASED	4					Single	2	SVD	2	Hospital	1	0		No/Not sure	1	2017-06-05	Yes	0	No Longer Breast Feeding	3
424	29.1	31	25-34	2	71	168	25.16	25-30	3	Stage I	1	Good	0	DTG BASED	0	No	0	First Line	1	0.916667	<1	1	ART Naïve	1	Target not Detected	0	SUPPRESSED	0	DTG BASED	4		0			Single	2	S.V.D	2	Hospital	1	0		Yes	0	2022-10-24	Yes	0	Exclusive Breast Feeding	1
425	151.1	31	25-34	2	55	147.8	25.18	25-30	3	Stage I	1	Good	0	EFV BASED	1	YES	1	First Line	1	7.66667	>5	4	ART Experienced	0	<40	<40	SUPPRESSED	0	EFV BASED	5		1			Married	1	C/S	1	H/C III&IV	2	0		Yes	0	2022-02-15	Yes	0	Exclusive Breast Feeding	1
426	20.1	31	25-34	2	68	164.2	25.22	25-30	3	Stage I	1	Good	0	EFV BASED	1	YES	1	First Line	1	2.83333	>2 to 5	3	ART Experienced	0	6336	6336	UNSUPPRESSED	1	EFV BASED	5		1			COHABITING	1	SVD	2	Hospital	1	0		No/Not sure	1	2016-05-05	Yes	0	Unknown	5
427	3.1	31	25-34	2	67	163	25.22	25-30	3	Stage I	1	Good	0	EFV BASED	1	YES	1	First Line	1	4.25	>2 to 5	3	ART Experienced	0	40	40	SUPPRESSED	0	EFV BASED	5		1			Single	2	SVD	2	Clinic/HC II	3	0		Yes	0	2023-02-10	Yes	0	Exclusive Breast Feeding	1
428	243.1	31	25-34	2	67	163	25.22	25-30	3	Stage I	1	Good	0	EFV BASED	1	YES	1	First Line	1	2	1 to 2	2	ART Experienced	0	Target not Detected	0	SUPPRESSED	0	DTG BASED	0	0	0			COHABITING	1	SVD	2	Clinic/HC II	3	0		Yes	0	2021-08-06	Yes	0	Exclusive Breast Feeding	1
429	405.1	31	25-34	2	63	158	25.24	25-30	3	Stage I	1	Good	0	EFV BASED	1	YES	1	First Line	1	2.5	>2 to 5	3	ART Experienced	0	Target not Detected	0	SUPPRESSED	0	DTG BASED	0	0	0			Single	2	C/S	1	Hospital	1	0		Yes	0	2022-04-13	Yes	0	Exclusive Breast Feeding	1
430	565.1	31	25-34	2	67	162.9	25.25	25-30	3	Stage I	1	Good	0	DTG BASED	0	No	0	First Line	1	5.16667	>5	4	ART Experienced	0	Target not Detected	0	SUPPRESSED	0	DTG BASED	4		0			COHABITING	1	S.V.D	2	H/C III&IV	2	0		Yes	0	2023-06-26	Yes	0	Exclusive Breast Feeding	1
431	548.1	31	25-34	2	73	170	25.26	25-30	3	Stage I	1	Good	0	EFV BASED	1	YES	1	First Line	1	4.91667	>2 to 5	3	ART Experienced	0	Target not Detected	0	SUPPRESSED	0	DTG BASED	0	0	0			COHABITING	1	SVD	2	H/C III&IV	2	0		Yes	0	2020-08-10	Yes	0	Mixed Feeding	2
432	666.1	31	25-34	2	59	152.8	25.27	25-30	3	Stage I	1	Good	0	EFV BASED	1	YES	1	First Line	1	6.83333	>5	4	ART Experienced	0	Target not Detected	0	SUPPRESSED	0	DTG BASED	0	0	0			Un Known	4	SVD	2	H/C III&IV	2	0		Yes	0	2021-10-07	Yes	0	Replacement Feeding	4
433	839.1	31	25-34	2	68	164	25.28	25-30	3	Stage I	1	Good	0	NVP BASED	3	YES	1	First Line	1	10.8333	>5	4	ART Experienced	0	<20	<20	SUPPRESSED	0	DTG BASED	0	0	0			COHABITING	1	C/S	1	Hospital	1	0		Yes	0	2023-05-15	Yes	0	Exclusive Breast Feeding	1
434	588.1	31	25-34	2	60	154	25.3	25-30	3	Stage I	1	Good	0	EFV BASED	1	YES	1	First Line	1	5.5	>5	4	ART Experienced	0	Target not Detected	0	SUPPRESSED	0	DTG BASED	0	0	0			COHABITING	1	SVD	2	Hospital	1	0		Yes	0	2021-09-20	Yes	0	Exclusive Breast Feeding	1
435	566.1	31	25-34	2	54	146	25.33	25-30	3	Stage I	1	Good	0	EFV BASED	1	YES	1	First Line	1	5.16667	>5	4	ART Experienced	0	<20	<20	SUPPRESSED	0	DTG BASED	0	0	0			Single	2	S.V.D	2	Hospital	1	0		Yes	0	2023-08-31	Yes	0	Exclusive Breast Feeding	1
436	938.1	31	25-34	2	65	160	25.39	25-30	3	Stage I	1	Good	0	NVP BASED	3	YES	1	First Line	1	20.25	>5	4	ART Experienced	0	Target not Detected	0	SUPPRESSED	0	DTG BASED	0	0	0			Single	2	SVD	2	Hospital	1	0		Yes	0	2020-06-26	Yes	0	Exclusive Breast Feeding	1
437	195.1	31	25-34	2	61	155	25.39	25-30	3	Stage II	2	Good	0	DTG BASED	0	No	0	First Line	1	0.333333	<1	1	ART Naïve	1	Target not Detected	0	SUPPRESSED	0	DTG BASED	4		0			Married	1	SVD	2	H/C III&IV	2	0		Yes	0	2021-05-06	Yes	0	Exclusive Breast Feeding	1
438	931.1	31	25-34	2	70	166	25.4	25-30	3	Stage I	1	Good	0	NVP BASED	3	YES	1	Second Line	2	17.9167	>5	4	ART Experienced	0	Target not Detected	0	SUPPRESSED	0	PI BASED	2		2			Married	1	C/SECTION	1	Hospital	1	0		Yes	0	2023-06-12	Yes	0	Exclusive Breast Feeding	1
439	870.1	31	25-34	2	62	156.2	25.41	25-30	3	Stage I	1	Good	0	NVP BASED	3	YES	1	Second Line	2	12.3333	>5	4	ART Experienced	0	64	64	SUPPRESSED	0	PI BASED	2		2			Single	2	SVD	2	H/C III&IV	2	0		Yes	0	2022-02-18	Yes	0	Exclusive Breast Feeding	1
440	#N/A	32	25-35	2	56	148.4	25.4285	25-30	3	Stage I	1	Poor	2	EFV BASED	1	NO	0	First Line	1	9	>5	4	ART Experienced	0	45022	45022	UNSUPPRESSED	1	EFV BASED	5					Married	1	SVD	2	H/C III&IV	2	0		Yes	0	2023-05-26	Yes	0	Exclusive Breast Feeding	1
441	864.1	31	25-34	2	70	165.9	25.43	25-30	3	Stage I	1	Good	0	EFV BASED	1	YES	1	First Line	1	11.75	>5	4	ART Experienced	0	69	69	SUPPRESSED	0	DTG BASED	0	0	0			Married	1	S.V.D	2	Hospital	1	0		Yes	0	2023-08-25	Yes	0	Exclusive Breast Feeding	1
442	872.1	31	25-34	2	66	161	25.46	25-30	3	Stage II	2	Good	0	EFV BASED	1	YES	1	First Line	1	12.5	>5	4	ART Experienced	0	Target not Detected	0	SUPPRESSED	0	EFV BASED	5		1			Married	1	SVD	2	H/C III&IV	2	0		Yes	0	2020-10-22	Yes	0	Exclusive Breast Feeding	1
443	758.1	31	25-34	2	71	167	25.46	25-30	3	Stage I	1	Good	0	EFV BASED	1	YES	1	First Line	1	8.66667	>5	4	ART Experienced	0	Target not Detected	0	SUPPRESSED	0	EFV BASED	5		1			COHABITING	1	C/S	1	Hospital	1	0		Yes	0	2021-05-06	Yes	0	Exclusive Breast Feeding	1
444	358.1	31	25-34	2	62	156	25.48	25-30	3	Stage I	1	Good	0	DTG BASED	0	No	0	First Line	1	1.41667	1 to 2	2	ART Experienced	0	Target not Detected	0	SUPPRESSED	0	DTG BASED	4		0			COHABITING	1	SVD	2	Clinic/HC II	3	0		Yes	0	2020-09-03	Yes	0	Exclusive Breast Feeding	1
445	#N/A	32	25-35	2	55	146.9	25.487	25-30	3	Stage II	2	Good	0	DTG BASED	0	NO	0	First Line	1	1	1 to 2	2	ART Naïve	1	155	155	SUPPRESSED	0	DTG BASED	4					Single	2	C/SECTION	1	H/C III&IV	2	0		Yes	0	2019-07-19	Yes	0	Exclusive Breast Feeding	1
446	898.1	31	25-34	2	66	160.9	25.49	25-30	3	Stage I	1	Good	0	NVP BASED	3	YES	1	First Line	1	13.9167	>5	4	ART Experienced	0	Target not Detected	0	SUPPRESSED	0	NVP BASED	7		3			Single	2	SVD	2	H/C III&IV	2	0		Yes	0	2019-08-01	Yes	0	Exclusive Breast Feeding	1
447	589.1	31	25-34	2	69	164.5	25.5	25-30	3	Stage I	1	Good	0	EFV BASED	1	YES	1	First Line	1	5.5	>5	4	ART Experienced	0	172	172	SUPPRESSED	0	DTG BASED	0	0	0			COHABITING	1	C/S	1	Hospital	1	0		Yes	0	2020-11-16	Yes	0	Exclusive Breast Feeding	1
448	488.1	31	25-34	2	72	168	25.51	25-30	3	Stage I	1	Good	0	EFV BASED	1	YES	1	First Line	1	3.91667	>2 to 5	3	ART Experienced	0	Target not Detected	0	SUPPRESSED	0	DTG BASED	0	0	0			Married	1	SVD	2	Hospital	1	0		Yes	0	2021-12-08	Yes	0	Exclusive Breast Feeding	1
449	827.1	31	25-34	2	61	154.6	25.52	25-30	3	Stage I	1	Good	0	NVP BASED	3	YES	1	First Line	1	10.5	>5	4	ART Experienced	0	Target not Detected	0	SUPPRESSED	0	NVP BASED	7		3			Un Known	4	C/S	1	Hospital	1	0		Yes	0	2023-01-06	Yes	0	Exclusive Breast Feeding	1
450	808.1	31	25-34	2	59	152	25.54	25-30	3	Stage I	1	Good	0	EFV BASED	1	YES	1	First Line	1	9.83333	>5	4	ART Experienced	0	Target not Detected	0	SUPPRESSED	0	DTG BASED	0	0	0			Un Known	4	SVD	2	Hospital	1	0		Yes	0	2022-08-17	Yes	0	Exclusive Breast Feeding	1
451	95.1	31	25-34	2	65	159.5	25.55	25-30	3	Stage I	1	Good	0	EFV BASED	1	YES	1	First Line	1	9.5	>5	4	ART Experienced	0	Target not Detected	0	SUPPRESSED	0	DTG BASED	0	0	0			Married	1	SVD	2	Hospital	1	0		Yes	0	2020-07-03	Yes	0	Exclusive Breast Feeding	1
452	33.1	31	25-34	2	69	164.3	25.56	25-30	3	Stage I	1	Good	0	DTG BASED	0	No	0	First Line	1	1.33333	1 to 2	2	ART Experienced	0	38	38	SUPPRESSED	0	DTG BASED	4		0			Single	2	SVD	2	Hospital	1	0		Yes	0	2019-07-05	Yes	0	Exclusive Breast Feeding	1
453	153.1	31	25-34	2	56	148	25.57	25-30	3	Stage I	1	Good	0	EFV BASED	1	YES	1	First Line	1	8.08333	>5	4	ART Experienced	0	Target not Detected	0	SUPPRESSED	0	EFV BASED	5		1			SEPARATED	3	SVD	2	H/C III&IV	2	0		Yes	0	2023-03-16	Yes	0	Exclusive Breast Feeding	1
454	533.1	31	25-34	2	60	153	25.63	25-30	3	Stage I	1	Good	0	EFV BASED	1	YES	1	First Line	1	4.75	>2 to 5	3	ART Experienced	0	Target not Detected	0	SUPPRESSED	0	EFV BASED	5		1			Married	1	SVD	2	Hospital	1	0		Yes	0	2019-07-18	Yes	0	Exclusive Breast Feeding	1
455	615.1	31	25-34	2	75	171	25.65	25-30	3	Stage I	1	Good	0	EFV BASED	1	YES	1	First Line	1	6	>5	4	ART Experienced	0	178	178	SUPPRESSED	0	DTG BASED	0	0	0			Single	2	SVD	2	Hospital	1	0		Yes	0	2019-10-29	Yes	0	Exclusive Breast Feeding	1
456	858.1	31	25-34	2	75	171	25.65	25-30	3	Stage I	1	Good	0	EFV BASED	1	YES	1	First Line	1	11.5	>5	4	ART Experienced	0	Target not Detected	0	SUPPRESSED	0	DTG BASED	0	0	0			NA	4	C/S	1	Clinic/HC II	3	0		Yes	0	2023-01-12	Yes	0	Exclusive Breast Feeding	1
457	92.1	31	25-34	2	74	169.8	25.67	25-30	3	Stage I	1	Good	0	EFV BASED	1	YES	1	First Line	1	9.33333	>5	4	ART Experienced	0	63	63	SUPPRESSED	0	DTG BASED	0	0	0			Single	2	C/S	1	Hospital	1	0		Yes	0	2021-07-21	Yes	0	Exclusive Breast Feeding	1
458	451.1	31	25-34	2	65	159.1	25.68	25-30	3	Stage I	1	Good	0	EFV BASED	1	YES	1	First Line	1	3.25	>2 to 5	3	ART Experienced	0	144313	144313	UNSUPPRESSED	1	DTG BASED	0	0	0			Single	2	ELECTIVE C/S	1	Hospital	1	0		Yes	0	2022-05-31	Yes	0	Exclusive Breast Feeding	1
459	726.1	31	25-34	2	67	161.5	25.69	25-30	3	Stage I	1	Good	0	EFV BASED	1	YES	1	First Line	1	8.08333	>5	4	ART Experienced	0	Target not Detected	0	SUPPRESSED	0	DTG BASED	0	0	0			Single	2	C/SECTION	1	Hospital	1	0		Yes	0	2023-03-09	Yes	0	Exclusive Breast Feeding	1
460	807.1	31	25-34	2	65	159	25.71	25-30	3	Stage I	1	Good	0	EFV BASED	1	YES	1	First Line	1	9.75	>5	4	ART Experienced	0	Target not Detected	0	SUPPRESSED	0	DTG BASED	0	0	0			Single	2	SVD	2	H/C III&IV	2	0		Yes	0	2020-09-11	Yes	0	Exclusive Breast Feeding	1
461	483.1	31	25-34	2	65	159	25.71	25-30	3	Stage I	1	Good	0	EFV BASED	1	YES	1	First Line	1	3.83333	>2 to 5	3	ART Experienced	0	Target not Detected	0	SUPPRESSED	0	DTG BASED	0	0	0			COHABITING	1	SVD	2	H/C III&IV	2	0		Yes	0	2022-11-25	Yes	0	Exclusive Breast Feeding	1
462	601.1	31	25-34	2	65	159	25.71	25-30	3	Stage I	1	Good	0	EFV BASED	1	YES	1	First Line	1	5.75	>5	4	ART Experienced	0	Target not Detected	0	SUPPRESSED	0	DTG BASED	0	0	0			COHABITING	1	SVD	2	Clinic/HC II	3	0		Yes	0	2021-10-12	Yes	0	Exclusive Breast Feeding	1
463	648.1	31	25-34	2	68	162.6	25.72	25-30	3	Stage I	1	Good	0	EFV BASED	1	YES	1	First Line	1	6.58333	>5	4	ART Experienced	0	Target not Detected	0	SUPPRESSED	0	EFV BASED	5		1			Single	2	SVD	2	Hospital	1	0		Yes	0	2021-06-23	Yes	0	Exclusive Breast Feeding	1
464	371.1	31	25-34	2	61	154	25.72	25-30	3	Stage I	1	Good	0	DTG BASED	0	YES	1	First Line	1	1.75	1 to 2	2	ART Experienced	0	<40	<40	SUPPRESSED	0	EFV BASED	1		1			COHABITING	1	SVD	2	H/C III&IV	2	0		Yes	0	2020-07-17	Yes	0	Exclusive Breast Feeding	1
465	454.1	31	25-34	2	63	156.5	25.72	25-30	3	Stage I	1	Good	0	EFV BASED	1	YES	1	First Line	1	3.33333	>2 to 5	3	ART Experienced	0	Target not Detected	0	SUPPRESSED	0	DTG BASED	0	0	0			Single	2	SVD	2	Hospital	1	0		Yes	0	2019-08-08	Yes	0	Exclusive Breast Feeding	1
466	147.1	31	25-34	2	61	154	25.72	25-30	3	Stage I	1	Good	0	EFV BASED	1	YES	1	First Line	1	5.08333	>5	4	ART Experienced	0	Target not Detected	0	SUPPRESSED	0	EFV BASED	5		1			NA	4	SVD	2	H/C III&IV	2	0		Yes	0	2020-09-15	Yes	0	Exclusive Breast Feeding	1
467	#N/A	36	>35	3	58.5	150.8	25.7249	25-30	3	Stage I	1	Good	0	DTG BASED	0	NO	0	First Line	1	1	1 to 2	2	ART Naïve	1	Target not Detected	0	SUPPRESSED	0	DTG BASED	4					Married	1	SVD	2	H/C III&IV	2	0		Yes	0	2021-08-06	Yes	0	Exclusive Breast Feeding	1
468	549.1	31	25-34	2	64	157.5	25.8	25-30	3	Stage I	1	Good	0	EFV BASED	1	YES	1	First Line	1	4.91667	>2 to 5	3	ART Experienced	0	Target not Detected	0	SUPPRESSED	0	DTG BASED	0	0	0			SEPARATED	3	SVD	2	Hospital	1	0		Yes	0	2023-03-30	Yes	0	Exclusive Breast Feeding	1
469	883.1	31	25-34	2	64	157.5	25.8	25-30	3	Stage I	1	Good	0	NVP BASED	3	YES	1	First Line	1	13	>5	4	ART Experienced	0	Target not Detected	0	SUPPRESSED	0	DTG BASED	0	0	0			Married	1			Clinic/HC II	3	0		Yes	0	2022-11-11	Yes	0	Exclusive Breast Feeding	1
470	113.1	31	25-34	2	62	155	25.81	25-30	3	Stage I	1	Good	0	NVP BASED	3	YES	1	First Line	1	12.1667	>5	4	ART Experienced	0	24	24	SUPPRESSED	0	DTG BASED	0	0	0			Single	2	SVD	2	Clinic/HC II	3	0		Yes	0	2023-05-09	Yes	0	Exclusive Breast Feeding	1
471	810.1	31	25-34	2	72	167	25.82	25-30	3	Stage I	1	Good	0			YES	1	First Line	1	9.91667	>5	4	ART Experienced	0	Target not Detected	0	SUPPRESSED	0	EFV BASED			1			Single	2	C/S	1	Hospital	1	0		Yes	0	2021-08-02	Yes	0	Exclusive Breast Feeding	1
472	347.1	31	25-34	2	65	158.5	25.87	25-30	3	Stage I	1	Good	0	DTG BASED	0	No	0	First Line	1	1.16667	1 to 2	2	ART Experienced	0	Target not Detected	0	SUPPRESSED	0	DTG BASED	4		0			COHABITING	1	SVD	2	H/C III&IV	2	0		Yes	0	2019-04-11	Yes	0	Exclusive Breast Feeding	1
473	880.1	31	25-34	2	65	158.4	25.91	25-30	3	Stage I	1	Good	0	NVP BASED	3	YES	1	First Line	1	12.8333	>5	4	ART Experienced	0	Target not Detected	0	SUPPRESSED	0	DTG BASED	0	0	0			Single	2	S.V.D	2	Hospital	1	0		Yes	0	2023-07-11	Yes	0	Exclusive Breast Feeding	1
474	768.1	31	25-34	2	68	162	25.91	25-30	3	Stage I	1	Good	0	EFV BASED	1	YES	1	First Line	1	8.83333	>5	4	ART Experienced	0	Target not Detected	0	SUPPRESSED	0	DTG BASED	0	0	0			Married	1	S.V.D	2	H/C III&IV	2	0		Yes	0	2023-08-21	Yes	0	Exclusive Breast Feeding	1
475	895.1	31	25-34	2	69	163.1	25.94	25-30	3	Stage II	2	Good	0	EFV BASED	1	YES	1	Second Line	2	13.5833	>5	4	ART Experienced	0	Target not Detected	0	SUPPRESSED	0	PI BASED	2		2			Single	2	C/S	1	Hospital	1	0		Yes	0	2022-09-06	Yes	0	Exclusive Breast Feeding	1
476	907.1	31	25-34	2	75	170	25.95	25-30	3	Stage I	1	Good	0	NVP BASED	3	YES	1	First Line	1	14.5	>5	4	ART Experienced	0	Target not Detected	0	SUPPRESSED	0	DTG BASED	0	0	0			Single	2	SVD	2	Hospital	1	0		Yes	0	2021-11-08	Yes	0	Exclusive Breast Feeding	1
477	152.1	31	25-34	2	64	157	25.96	25-30	3	Stage I	1	Good	0	PI BASED	2	YES	1	Second Line	2	7.75	>5	4	ART Experienced	0	<40	<40	SUPPRESSED	0	PI BASED	6		2			Single	2	SVD	2	H/C III&IV	2	0		Yes	0	2021-12-06	Yes	0	Exclusive Breast Feeding	1
478	470.1	31	25-34	2	64	157	25.96	25-30	3	Stage I	1	Good	0	EFV BASED	1	YES	1	First Line	1	3.58333	>2 to 5	3	ART Experienced	0	Target not Detected	0	SUPPRESSED	0	EFV BASED	5		1			Married	1	C/S	1	Hospital	1	0		Yes	0	2021-08-06	Yes	0	Exclusive Breast Feeding	1
479	610.1	31	25-34	2	60	152	25.97	25-30	3	Stage I	1	Good	0	EFV BASED	1	YES	1	First Line	1	5.91667	>5	4	ART Experienced	0	Target not Detected	0	SUPPRESSED	0	DTG BASED	0	0	0			Married	1	SVD	2	Hospital	1	0		Yes	0	2021-02-01	Yes	0	Exclusive Breast Feeding	1
480	788.1	31	25-34	2	65	158.2	25.97	25-30	3	Stage I	1	Good	0	EFV BASED	1	YES	1	First Line	1	9.25	>5	4	ART Experienced	0	Target not Detected	0	SUPPRESSED	0	DTG BASED	0	0	0			COHABITING	1	SVD	2	Clinic/HC II	3	0		Yes	0	2022-07-11	Yes	0	Exclusive Breast Feeding	1
481	544.1	31	25-34	2	69	163	25.97	25-30	3	Stage I	1	Good	0	NVP BASED	3	YES	1	First Line	1	4.83333	>2 to 5	3	ART Experienced	0	Target not Detected	0	SUPPRESSED	0	DTG BASED	0	0	0			Married	1	SVD	2	H/C III&IV	2	0		Yes	0	2018-12-12	Yes	0	Exclusive Breast Feeding	1
482	47.1	32	25-34	2	55	145.5	25.98	25-30	3	Stage I	1	Good	0	EFV BASED	1	YES	1	First Line	1	3.5	>2 to 5	3	ART Experienced	0	33	33	SUPPRESSED	0	DTG BASED	0	0	0			Single	2	ELECTIVE C/S	1	H/C III&IV	2	0		Yes	0	2022-07-26	Yes	0	Exclusive Breast Feeding	1
483	65.1	32	25-34	2	70	164	26.03	25-30	3	Stage I	1	Good	0	EFV BASED	1	YES	1	First Line	1	6	>5	4	ART Experienced	0	Target not Detected	0	SUPPRESSED	0	DTG BASED	0	0	0			Single	2	C/S	1	Hospital	1	0		Yes	0	2021-02-04	Yes	0	Exclusive Breast Feeding	1
484	649.1	32	25-34	2	65	158	26.04	25-30	3	Stage I	1	Good	0	EFV BASED	1	YES	1	First Line	1	6.58333	>5	4	ART Experienced	0	Target not Detected	0	SUPPRESSED	0	EFV BASED	5		1			Single	2	ELECTIVE C/S	1	Clinic/HC II	3	0		Yes	0	2022-06-30	Yes	0	Exclusive Breast Feeding	1
485	466.1	32	25-34	2	65	158	26.04	25-30	3	Stage I	1	Good	0	EFV BASED	1	YES	1	First Line	1	3.5	>2 to 5	3	ART Experienced	0	Target not Detected	0	SUPPRESSED	0	DTG BASED	0	0	0			Single	2	SVD	2	Clinic/HC II	3	0		Yes	0	2020-09-25	Yes	0	Exclusive Breast Feeding	1
486	284.1	32	25-34	2	65	158	26.04	25-30	3	Stage I	1	Good	0	NVP BASED	3	YES	1	Second Line	2	10.3333	>5	4	ART Experienced	0	23	23	SUPPRESSED	0	DTG BASED	0	0	0			Married	1	SVD	2	Hospital	1	0		Yes	0	2021-10-28	Yes	0	Exclusive Breast Feeding	1
487	159.1	32	25-34	2	87	182.8	26.04	25-30	3	Stage II	2	Good	0	NVP BASED	3	YES	1	First Line	1	9.25	>5	4	ART Experienced	0	Target not Detected	0	SUPPRESSED	0	NVP BASED	7		3			COHABITING	1	C/SECTION	1	Hospital	1	0		Yes	0	2023-09-15	Yes	0	Replacement Feeding	4
488	621.1	32	25-34	2	63	155.5	26.05	25-30	3	Stage I	1	Good	0	EFV BASED	1	YES	1	First Line	1	6.08333	>5	4	ART Experienced	0	Target not Detected	0	SUPPRESSED	0	DTG BASED	0	0	0			Married	1			Hospital	1	0		Yes	0	2019-12-02	Yes	0	Exclusive Breast Feeding	1
489	359.1	32	25-34	2	61	153	26.06	25-30	3	Stage I	1	Good	0	DTG BASED	0	No	0	First Line	1	1.41667	1 to 2	2	ART Experienced	0	40	40	SUPPRESSED	0	DTG BASED	4		0			Single	2	SVD	2	Clinic/HC II	3	0		Yes	0	2020-07-16	Yes	0	Exclusive Breast Feeding	1
490	174.1	32	25-34	2	67	160	26.17	25-30	3			Good	0	EFV BASED	1	YES	1	First Line	1	7.25	>5	4	ART Experienced	0	Target not Detected	0	SUPPRESSED	0	DTG BASED	0	0	0			Single	2	S.V.D	2	Clinic/HC II	3	0		Yes	0	2023-02-06	Yes	0	Exclusive Breast Feeding	1
491	805.1	32	25-34	2	73	167	26.18	25-30	3	Stage I	1	Good	0	EFV BASED	1	YES	1	First Line	1	9.66667	>5	4	ART Experienced	0	Target not Detected	0	SUPPRESSED	0	DTG BASED	0	0	0			Widowed	3	S.V.D	2	H/C III&IV	2	0		Yes	0	2023-07-20	Yes	0	Exclusive Breast Feeding	1
492	929.1	32	25-34	2	64	156.3	26.2	25-30	3	Stage I	1	Good	0	NVP BASED	3	YES	1	First Line	1	17.5	>5	4	ART Experienced	0	Target not Detected	0	SUPPRESSED	0	DTG BASED	0	0	0			Married	1	SVD	2	Clinic/HC II	3	0		Yes	0	2021-03-02	Yes	0	Exclusive Breast Feeding	1
493	118.1	32	25-34	2	63	155	26.22	25-30	3	Stage I	1	Good	0	NVP BASED	3	YES	1	First Line	1	13.5	>5	4	ART Experienced	0	Target not Detected	0	SUPPRESSED	0	NVP BASED	7		3			COHABITING	1	SVD	2	H/C III&IV	2	0		Yes	0	2022-08-22	Yes	0	Exclusive Breast Feeding	1
494	88.1	32	25-34	2	61	152.5	26.23	25-30	3	Stage I	1	Good	0	EFV BASED	1	YES	1	First Line	1	8.91667	>5	4	ART Experienced	0	140	140	SUPPRESSED	0	DTG BASED	0	0	0			Single	2	SVD	2	Hospital	1	0		Yes	0	2021-09-09	Yes	0	Exclusive Breast Feeding	1
495	664.1	32	25-34	2	65.5	158	26.24	25-30	3	Stage I	1	Good	0	EFV BASED	1	YES	1	First Line	1	6.75	>5	4	ART Experienced	0	Target not Detected	0	SUPPRESSED	0	DTG BASED	0	0	0			COHABITING	1	S.V.D	2	Clinic/HC II	3	0		Yes	0	2023-03-24	Yes	0	Exclusive Breast Feeding	1
496	908.1	32	25-34	2	67	159.8	26.24	25-30	3	Stage I	1	Good	0	NVP BASED	3	YES	1	First Line	1	14.6667	>5	4	ART Experienced	0	Target not Detected	0	SUPPRESSED	0	DTG BASED	0	0	0			Married	1	SVD	2	Hospital	1	0		Yes	0	2022-10-03	Yes	0	Mixed Feeding	2
497	616.1	32	25-34	2	76	170	26.3	25-30	3	Stage I	1	Good	0	EFV BASED	1	YES	1	First Line	1	6	>5	4	ART Experienced	0	Target not Detected	0	SUPPRESSED	0	DTG BASED	0	0	0			Single	2	S.V.D	2	H/C III&IV	2	0		Yes	0	2022-08-22	Yes	0	Exclusive Breast Feeding	1
498	772.1	32	25-34	2	68	160.8	26.3	25-30	3	Stage I	1	Good	0	EFV BASED	1	YES	1	First Line	1	8.91667	>5	4	ART Experienced	0	Target not Detected	0	SUPPRESSED	0	DTG BASED	0	0	0			Married	1	C/SECTION	1	Clinic/HC II	3	0		Yes	0	2022-01-31	Yes	0	Exclusive Breast Feeding	1
499	567.1	32	25-34	2	64	156	26.3	25-30	3	Stage I	1	Good	0	EFV BASED	1	YES	1	First Line	1	5.16667	>5	4	ART Experienced	0	<20	<20	SUPPRESSED	0	DTG BASED	0	0	0			Single	2	SVD	2	Clinic/HC II	3	0		Yes	0	2022-10-20	Yes	0	Exclusive Breast Feeding	1
500	568.1	32	25-34	2	64	156	26.3	25-30	3	Stage I	1	Good	0	DTG BASED	0	YES	1	First Line	1	5.16667	>5	4	ART Experienced	0	Target not Detected	0	SUPPRESSED	0	DTG BASED	4		0			COHABITING	1	SVD	2	H/C III&IV	2	0		Yes	0	2022-03-11	Yes	0	Exclusive Breast Feeding	1
501	443.1	32	25-34	2	75	168.8	26.32	25-30	3	Stage I	1	Good	0	EFV BASED	1	YES	1	First Line	1	3.16667	>2 to 5	3	ART Experienced	0	Target not Detected	0	SUPPRESSED	0	DTG BASED	0	0	0			NA	4	S.V.D	2	Hospital	1	0		Yes	0	2023-02-13	Yes	0	Exclusive Breast Feeding	1
502	773.1	32	25-34	2	64	155.9	26.33	25-30	3	Stage I	1	Good	0	EFV BASED	1	YES	1	First Line	1	8.91667	>5	4	ART Experienced	0	Target not Detected	0	SUPPRESSED	0	DTG BASED	0	0	0			Un Known	4	SVD	2	Hospital	1	0		Yes	0	2022-05-05	Yes	0	Exclusive Breast Feeding	1
503	93.1	32	25-34	2	70	163	26.35	25-30	3	Stage I	1	Good	0	EFV BASED	1	YES	1	First Line	1	9.41667	>5	4	ART Experienced	0	102	102	SUPPRESSED	0	DTG BASED	0	0	0			COHABITING	1	SVD	2	Hospital	1	0		Yes	0	2022-12-09	Yes	0	Exclusive Breast Feeding	1
504	108.1	32	25-34	2	65	157	26.37	25-30	3	Stage I	1	Good	0	NVP BASED	3	YES	1	Second Line	2	11.75	>5	4	ART Experienced	0	Target not Detected	0	SUPPRESSED	0	DTG BASED	0	0	0			Married	1	SVD	2	Hospital	1	0		Yes	0	2021-03-15	Yes	0	Exclusive Breast Feeding	1
505	460.1	32	25-34	2	63	154.5	26.39	25-30	3	Stage I	1	Good	0	EFV BASED	1	YES	1	First Line	1	3.41667	>2 to 5	3	ART Experienced	0	Target not Detected	0	SUPPRESSED	0	DTG BASED	0	0	0			Single	2	SVD	2	Hospital	1	0		Yes	0	2023-03-03	Yes	0	Exclusive Breast Feeding	1
506	111.1	32	25-34	2	68	160.5	26.4	25-30	3	Stage I	1	Good	0	EFV BASED	1	YES	1	First Line	1	12.0833	>5	4	ART Experienced	0	48	48	SUPPRESSED	0	DTG BASED	0	0	0			SEPARATED	3			Clinic/HC II	3	0		No/Not sure	1	2014-11-03	Yes	0	Unknown	5
507	893.1	32	25-34	2	68	160.5	26.4	25-30	3	Stage I	1	Good	0	NVP BASED	3	YES	1	First Line	1	13.4167	>5	4	ART Experienced	0	8282	8282	UNSUPPRESSED	1	DTG BASED	0	0	0			Single	2	C/SECTION	1	Hospital	1	0		Yes	0	2023-09-14	Yes	0	Exclusive Breast Feeding	1
508	884.1	32	25-34	2	54	143	26.41	25-30	3	Stage I	1	Good	0	NVP BASED	3	YES	1	First Line	1	13	>5	4	ART Experienced	0	Target not Detected	0	SUPPRESSED	0	NVP BASED	7		3			Single	2			Hospital	1	0		No/Not sure	1	2017-06-06	Yes	0	Unknown	5
509	316.1	32	25-34	2	78	171.7	26.46	25-30	3	Stage I	1	Good	0	PI BASED	2	YES	1	First Line	1	3	>2 to 5	3	ART Experienced	0	Target not Detected	0	SUPPRESSED	0	PI BASED	6		2			Widowed	3	SVD	2	H/C III&IV	2	0		Yes	0	2021-08-10	Yes	0	Exclusive Breast Feeding	1
510	246.1	32	25-34	2	62	153	26.49	25-30	3	Stage I	1	Good	0	EFV BASED	1	YES	1	First Line	1	4.16667	>2 to 5	3	ART Experienced	0	<50.00	<50.00	SUPPRESSED	0	EFV BASED	5		1			Single	2	SVD	2	H/C III&IV	2	0		Yes	0	2020-06-18	Yes	0	Exclusive Breast Feeding	1
511	854.1	32	25-34	2	63	154	26.56	25-30	3	Stage I	1	Good	0	EFV BASED	1	YES	1	First Line	1	11.4167	>5	4	ART Experienced	0	Target not Detected	0	SUPPRESSED	0	DTG BASED	0	0	0			Single	2	SVD	2	Clinic/HC II	3	0		Yes	0	2019-10-22	Yes	0	Exclusive Breast Feeding	1
512	78.1	32	25-34	2	71	163.5	26.56	25-30	3	Stage I	1	Good	0	EFV BASED	1	YES	1	First Line	1	7.66667	>5	4	ART Experienced	0	Target not Detected	0	SUPPRESSED	0	DTG BASED	0	0	0			Single	2	C/S	1	Hospital	1	0		Yes	0	2023-01-26	Yes	0	Exclusive Breast Feeding	1
513	55.1	15	15-24	1	68	160	26.5625	25-30	3	Stage I	1	Good	0	EFV BASED	1	YES	1	First Line	1	4.16667	>2 to 5	3	ART Experienced	0	Target not Detected	0	SUPPRESSED	0	DTG BASED	0	0	0			Married	1	SVD	2	Clinic/HC II	3	0		Yes	0	2022-05-19	Yes	0	Exclusive Breast Feeding	1
514	49.1	32	25-34	2	65	156.4	26.57	25-30	3	Stage I	1	Good	0	EFV BASED	1	YES	1	First Line	1	3.58333	>2 to 5	3	ART Experienced	0	Target not Detected	0	SUPPRESSED	0	DTG BASED	0	0	0			Single	2	SVD	2	Clinic/HC II	3	0		Yes	0	2022-08-01	Yes	0	Exclusive Breast Feeding	1
515	212.1	32	25-34	2	68	159.9	26.6	25-30	3	Stage I	1	Good	0	NVP BASED	3	YES	1	First Line	1	10.1667	>5	4	ART Experienced	0	<20	<20	SUPPRESSED	0	NVP BASED	7		3			Un Known	4	SVD	2	Hospital	1	0		Yes	0	2021-08-31	Yes	0	Exclusive Breast Feeding	1
516	425.1	32	25-34	2	71	163.2	26.66	25-30	3	Stage I	1	Good	0	DTG BASED	0	No	0	First Line	1	2.83333	>2 to 5	3	ART Experienced	0	Target not Detected	0	SUPPRESSED	0	DTG BASED	4		0			Married	1	SVD	2	Hospital	1	0		Yes	0	2020-09-14	Yes	0	Exclusive Breast Feeding	1
517	862.1	32	25-34	2	70	162	26.67	25-30	3	Stage I	1	Good	0	EFV BASED	1	YES	1	First Line	1	11.6667	>5	4	ART Experienced	0	Target not Detected	0	SUPPRESSED	0	DTG BASED	0	0	0			NA	4	SVD	2	Hospital	1	0		Yes	0	2022-10-18	Yes	0	Exclusive Breast Feeding	1
518	15.1	32	25-34	2	70	162	26.67	25-30	3	Stage I	1	Good	0	EFV BASED	1	YES	1	First Line	1	2.33333	>2 to 5	3	ART Experienced	0	215	215	UNSUPPRESSED	1	EFV BASED	5		1			Married	1	SVD	2	H/C III&IV	2	0		Yes	0	2020-08-13	Yes	0	Exclusive Breast Feeding	1
519	847.1	32	25-34	2	65	156	26.71	25-30	3	Stage I	1	Good	0	EFV BASED	1	YES	1	First Line	1	11.1667	>5	4	ART Experienced	0	Target not Detected	0	SUPPRESSED	0	DTG BASED	0	0	0			COHABITING	1	SVD	2	H/C III&IV	2	0		Yes	0	2021-10-22	Yes	0	Exclusive Breast Feeding	1
520	79.1	32	25-34	2	65	156	26.71	25-30	3	Stage I	1	Good	0	EFV BASED	1	YES	1	First Line	1	7.66667	>5	4	ART Experienced	0	<20	<20	SUPPRESSED	0	DTG BASED	0	0	0			Married	1	SVD	2	Hospital	1	0		Yes	0	2021-07-09	Yes	0	Exclusive Breast Feeding	1
521	494.1	32	25-34	2	61	151	26.75	25-30	3	Stage I	1	Good	0	EFV BASED	1	YES	1	Second Line	2	4	>2 to 5	3	ART Experienced	0	Target not Detected	0	SUPPRESSED	0	DTG BASED	0	0	0			Single	2	SVD	2	Hospital	1	0		Yes	0	2023-03-20	Yes	0	Exclusive Breast Feeding	1
522	249.1	32	25-34	2	62	152.2	26.76	25-30	3	Stage I	1	Good	0	NVP BASED	3	YES	1	First Line	1						Target not Detected	0	SUPPRESSED	0	NVP BASED	7		3			Married	1	SVD	2	Hospital	1	0		Yes	0	2021-08-31	Yes	0	Exclusive Breast Feeding	1
523	534.1	32	25-34	2	72	164	26.77	25-30	3	Stage I	1	Good	0	EFV BASED	1	YES	1	First Line	1	4.75	>2 to 5	3	ART Experienced	0	Target not Detected	0	SUPPRESSED	0	EFV BASED	5		1			Married	1	SVD	2	H/C III&IV	2	0		Yes	0	2023-04-24	Yes	0	Exclusive Breast Feeding	1
524	139.1	32	25-34	2	58	147	26.84	25-30	3	Stage I	1	Good	0	EFV BASED	1	YES	1	First Line	1	2.41667	>2 to 5	3	ART Experienced	0	Target not Detected	0	SUPPRESSED	0	EFV BASED	5		1			COHABITING	1	svd	2	Hospital	1	0		Yes	0	2021-05-14	Yes	0	Exclusive Breast Feeding	1
525	769.1	32	25-34	2	74	166	26.85	25-30	3	Stage I	1	Good	0	EFV BASED	1	YES	1	First Line	1	8.83333	>5	4	ART Experienced	0	Target not Detected	0	SUPPRESSED	0	EFV BASED	5		1			Married	1	SVD	2	H/C III&IV	2	0		Yes	0	2020-07-24	Yes	0	Exclusive Breast Feeding	1
526	844.1	32	25-34	2	75	167	26.89	25-30	3	Stage I	1	Good	0	NVP BASED	3	YES	1	First Line	1	11	>5	4	ART Experienced	0	Target not Detected	0	SUPPRESSED	0	NVP BASED	7		3			SEPARATED	3	SVD	2	Home	4	1		Yes	0	2020-09-08	Yes	0	Exclusive Breast Feeding	1
527	926.1	32	25-34	2	68	159	26.9	25-30	3	Stage I	1	Good	0	NVP BASED	3	YES	1	Second Line	2	17.0833	>5	4	ART Experienced	0	Target not Detected	0	SUPPRESSED	0	DTG BASED	0	0	0			SEPARATED	3	C/S	1	Hospital	1	0		Yes	0	2022-05-31	Yes	0	Exclusive Breast Feeding	1
528	910.1	32	25-34	2	63	153	26.91	25-30	3	Stage I	1	Good	0	NVP BASED	3	YES	1	First Line	1	14.75	>5	4	ART Experienced	0	157	157	SUPPRESSED	0	NVP BASED	7		3			Married	1	C/S	1	Hospital	1	0		Yes	0	2022-04-27	Yes	0	Exclusive Breast Feeding	1
529	550.1	32	25-34	2	64	154.2	26.92	25-30	3	Stage I	1	Good	0	EFV BASED	1	YES	1	First Line	1	4.91667	>2 to 5	3	ART Experienced	0	Target not Detected	0	SUPPRESSED	0	EFV BASED	5		1			Single	2	SVD	2	Clinic/HC II	3	0		Yes	0	2020-04-09	Yes	0	Exclusive Breast Feeding	1
530	585.1	32	25-34	2	77	169.1	26.93	25-30	3	Stage I	1	Good	0	EFV BASED	1	YES	1	First Line	1	5.41667	>5	4	ART Experienced	0	Target not Detected	0	SUPPRESSED	0	DTG BASED	0	0	0			Seperated	3	C/S	1	Hospital	1	0		Yes	0	2022-06-06	Yes	0	Exclusive Breast Feeding	1
531	593.1	32	25-34	2	59	148	26.94	25-30	3	Stage I	1	Good	0	EFV BASED	1	YES	1	First Line	1	5.58333	>5	4	ART Experienced	0	Target not Detected	0	SUPPRESSED	0	EFV BASED	5		1			COHABITING	1	C/S	1	Hospital	1	0		Yes	0	2021-07-06	Yes	0	Exclusive Breast Feeding	1
532	121.1	32	25-34	2	69.5	160.5	26.98	25-30	3	Stage I	1	Good	0	PI BASED	2	YES	1	Second Line	2	14.75	>5	4	ART Experienced	0	Target not Detected	0	SUPPRESSED	0	DTG BASED	0	0	0			Single	2	SVD	2	Hospital	1	0		Yes	0	2022-05-13	Yes	0	Exclusive Breast Feeding	1
533	231.1	32	25-34	2	64	154	26.99	25-30	3	Stage I	1	Good	0	EFV BASED	1	YES	1	First Line	1	7.66667	>5	4	ART Experienced	0	123	123	SUPPRESSED	0	DTG BASED	0	0	0			Single	2	SVD	2	Clinic/HC II	3	0		Yes	0	2022-08-19	Yes	0	Exclusive Breast Feeding	1
534	426.1	32	25-34	2	60	149	27.03	25-30	3	Stage II	2	Good	0	EFV BASED	1	YES	1	First Line	1	2.83333	>2 to 5	3	ART Experienced	0	141	141	SUPPRESSED	0	DTG BASED	0	0	0			Single	2	SVD	2	Hospital	1	0		Yes	0	2021-11-18	Yes	0	Exclusive Breast Feeding	1
535	194.1	32	25-34	2	65	155	27.06	25-30	3	Stage I	1	Good	0	EFV BASED	1	No	0	First Line	1	4.25	>2 to 5	3	ART Experienced	0	Target not Detected	0	SUPPRESSED	0	DTG BASED	0	0	0			Single	2	S.V.D	2	Hospital	1	0		Yes	0	2023-07-07	Yes	0	Mixed Feeding	2
536	832.1	32	25-34	2	80	171.9	27.07	25-30	3	Stage I	1	Good	0	NVP BASED	3	YES	1	First Line	1	10.6667	>5	4	ART Experienced	0	Target not Detected	0	SUPPRESSED	0	DTG BASED	0	0	0			Married	1	SVD	2	H/C III&IV	2	0		Yes	0	2020-02-28	Yes	0	Complementary Feeding	2
537	479.1	32	25-34	2	72	163	27.1	25-30	3	Stage I	1	Good	0	EFV BASED	1	YES	1	First Line	1	3.75	>2 to 5	3	ART Experienced	0	<50	<50	SUPPRESSED	0	DTG BASED	0	0	0			Married	1	SVD	2	H/C III&IV	2	0		Yes	0	2020-09-15	Yes	0	Complementary Feeding	2
538	535.1	32	25-34	2	66	156	27.12	25-30	3	Stage III	3	Good	0	EFV BASED	1	YES	1	First Line	1	4.75	>2 to 5	3	ART Experienced	0	Target not Detected	0	SUPPRESSED	0	DTG BASED	0	0	0			COHABITING	1	SVD	2	H/C III&IV	2	0		Yes	0	2018-10-05	Yes	0	Exclusive Breast Feeding	1
539	#N/A	35	>35	3	65	154.5	27.2305	25-30	3	Stage I	1	Good	0	DTG BASED	0	NO	0	First Line	1	2	2 to 5	3	ART Experienced	0	Target not Detected	0	SUPPRESSED	0	DTG BASED	4					Married	1	SVD	2	Clinic/HC II	3	0		Yes	0	2020-10-12	Yes	0	Exclusive Breast Feeding	1
540	802.1	33	25-34	2	68	158	27.24	25-30	3	Stage I	1	Good	0	EFV BASED	1	YES	1	First Line	1	9.58333	>5	4	ART Experienced	0	Target not Detected	0	SUPPRESSED	0	DTG BASED	0	0	0			Married	1			H/C III&IV	2	0		Yes	0	2023-07-21	Yes	0	Exclusive Breast Feeding	1
541	778.1	33	25-34	2	70	160.3	27.24	25-30	3	Stage I	1	Good	0	EFV BASED	1	YES	1	First Line	1	9	>5	4	ART Experienced	0	Target not Detected	0	SUPPRESSED	0	DTG BASED	0	0	0			Married	1	SVD	2	H/C III&IV	2	0		Yes	0	2021-09-06	Yes	0	Exclusive Breast Feeding	1
542	444.1	33	25-34	2	67	156.8	27.25	25-30	3	Stage I	1	Good	0	EFV BASED	1	No	0	First Line	1	3.16667	>2 to 5	3	ART Experienced	0	Target not Detected	0	SUPPRESSED	0	DTG BASED	0	0	0			Married	1	SVD	2	Clinic/HC II	3	0		Yes	0	2021-08-31	Yes	0	Exclusive Breast Feeding	1
543	806.1	33	25-34	2	78	169.2	27.25	25-30	3	Stage I	1	Good	0	EFV BASED	1	YES	1	First Line	1	9.66667	>5	4	ART Experienced	0	Target not Detected	0	SUPPRESSED	0	DTG BASED	0	0	0			Single	2	SVD	2	Hospital	1	0		Yes	0	2020-12-15	Yes	0	Exclusive Breast Feeding	1
544	718.1	33	25-34	2	70	160.2	27.28	25-30	3	Stage I	1	Good	0	EFV BASED	1	YES	1	First Line	1	7.91667	>5	4	ART Experienced	0	Target not Detected	0	SUPPRESSED	0	DTG BASED	0	0	0			Married	1	C/SECTION	1	Hospital	1	0		Yes	0	2022-12-15	Yes	0	Mixed Feeding	2
545	789.1	33	25-34	2	59	147	27.3	25-30	3	Stage I	1	Good	0	EFV BASED	1	YES	1	First Line	1	9.33333	>5	4	ART Experienced	0	Target not Detected	0	SUPPRESSED	0	DTG BASED	0	0	0			Divorced	3	SVD	2	H/C III&IV	2	0		Yes	0	2022-06-13	Yes	0	Complementary Feeding	2
546	713.1	33	25-34	2	78	169	27.31	25-30	3	Stage I	1	Good	0	EFV BASED	1	YES	1	First Line	1	7.83333	>5	4	ART Experienced	0	Target not Detected	0	SUPPRESSED	0	DTG BASED	0	0	0			Single	2	SVD	2	Clinic/HC II	3	0		Yes	0	2022-04-22	Yes	0	Mixed Feeding	2
547	215.1	33	25-34	2	70	160	27.34	25-30	3	Stage III	3	Fair	1	EFV BASED	1	YES	1	Second Line	2	16.0833	>5	4	ART Experienced	0	Target not Detected	0	SUPPRESSED	0	PI BASED	2		2			Married	1	C/S	1	Hospital	1	0		Yes	0	2022-03-07	Yes	0	Exclusive Breast Feeding	1
548	230.1	33	25-34	2	64	153	27.34	25-30	3	Stage I	1	Good	0	DTG BASED	0	No	0	First Line	1	3	>2 to 5	3	ART Experienced	0	Target not Detected	0	SUPPRESSED	0	DTG BASED	4		0			Married	1	C/s	1	H/C III&IV	2	0		Yes	0	2022-10-10	Yes	0	Replacement Feeding	4
549	770.1	33	25-34	2	70	160	27.34	25-30	3	Stage II	2	Good	0	EFV BASED	1	YES	1	First Line	1	8.83333	>5	4	ART Experienced	0	Target not Detected	0	SUPPRESSED	0	DTG BASED	0	0	0			COHABITING	1	SVD	2	Unknown	5	1		Yes	0	2021-01-05	Yes	0	Exclusive Breast Feeding	1
550	36.1	33	25-34	2	77	167.8	27.35	25-30	3	Stage I	1	Good	0	DTG BASED	0	No	0	First Line	1	2	1 to 2	2	ART Experienced	0	Target not Detected	0	SUPPRESSED	0	DTG BASED	4		0			Married	1	SVD	2	Clinic/HC II	3	0		Yes	0	2020-12-10	Yes	0	Exclusive Breast Feeding	1
551	412.1	33	25-34	2	71	161	27.39	25-30	3	Stage I	1	Good	0	EFV BASED	1	YES	1	First Line	1	2.58333	>2 to 5	3	ART Experienced	0	Target not Detected	0	SUPPRESSED	0	EFV BASED	5		1			Married	1	C/SECTION	1	Hospital	1	0		Yes	0	2020-05-21	Yes	0	No Longer Breast Feeding	3
552	774.1	33	25-34	2	71	161	27.39	25-30	3	Stage I	1	Good	0	EFV BASED	1	YES	1	First Line	1	8.91667	>5	4	ART Experienced	0	Target not Detected	0	SUPPRESSED	0	PI BASED	2		2			Single	2	SVD	2	Clinic/HC II	3	0		Yes	0	2021-06-16	Yes	0	Exclusive Breast Feeding	1
553	936.1	33	25-34	2	72	162	27.43	25-30	3	Stage I	1	Good	0	EFV BASED	1	YES	1	First Line	1	19.9167	>5	4	ART Experienced	0	Target not Detected	0	SUPPRESSED	0	DTG BASED	0	0	0			Single	2	SVD	2	Clinic/HC II	3	0		Yes	0	2019-07-30	Yes	0	Exclusive Breast Feeding	1
554	562.1	33	25-34	2	74	164.2	27.45	25-30	3	Stage I	1	Good	0	EFV BASED	1	YES	1	First Line	1	5.08333	>5	4	ART Experienced	0	Target not Detected	0	SUPPRESSED	0	DTG BASED	0	0	0			Divorced	3	SVD	2	H/C III&IV	2	0		Yes	0	2020-08-18	Yes	0	Exclusive Breast Feeding	1
555	291.1	33	25-34	2	74	164.2	27.45	25-30	3	Stage I	1	Poor	2	DTG BASED	0	YES	1	First Line	1	1.16667	1 to 2	2	ART Experienced	0	Target not Detected	0	SUPPRESSED	0	EFV BASED	1		1			COHABITING	1	C/S	1	Hospital	1	0		Yes	0	2022-04-27	Yes	0	Exclusive Breast Feeding	1
556	890.1	33	25-34	2	67	156.2	27.46	25-30	3	Stage I	1	Good	0	NVP BASED	3	YES	1	First Line	1	13.25	>5	4	ART Experienced	0	Target not Detected	0	SUPPRESSED	0	DTG BASED	0	0	0			Married	1	SVD	2	Hospital	1	0		Yes	0	2022-01-20	Yes	0	Exclusive Breast Feeding	1
557	163.1	33	25-34	2	66	155	27.47	25-30	3	Stage I	1	Good	0	EFV BASED	1	YES	1	First Line	1	7.83333	>5	4	ART Experienced	0	<50	<50	SUPPRESSED	0	EFV BASED	5		1			COHABITING	1	C/S	1	Clinic/HC II	3	0		Yes	0	2022-04-04	Yes	0	Exclusive Breast Feeding	1
558	752.1	33	25-34	2	74	164	27.51	25-30	3	Stage I	1	Good	0	EFV BASED	1	YES	1	First Line	1	8.58333	>5	4	ART Experienced	0	<20	<20	SUPPRESSED	0	DTG BASED	0	0	0			Divorced	3	S.V.D	2	Hospital	1	0		Yes	0	2023-06-19	Yes	0	Exclusive Breast Feeding	1
559	115.1	33	25-34	2	70	159.5	27.52	25-30	3	Stage I	1	Good	0	NVP BASED	3	YES	1	First Line	1	12.25	>5	4	ART Experienced	0	22	22	SUPPRESSED	0	DTG BASED	0	0	0			Married	1	SVD	2	H/C III&IV	2	0		Yes	0	2021-05-28	Yes	0	Exclusive Breast Feeding	1
560	683.1	33	25-34	2	71	160.5	27.56	25-30	3	Stage I	1	Good	0	EFV BASED	1	YES	1	First Line	1	7.08333	>5	4	ART Experienced	0	Target not Detected	0	SUPPRESSED	0	EFV BASED	5		1			Single	2	SVD	2	Hospital	1	0		Yes	0	2023-03-23	Yes	0	Exclusive Breast Feeding	1
561	511.1	33	25-34	2	62	150	27.56	25-30	3	Stage I	1	Good	0	EFV BASED	1	No	0	First Line	1	4.33333	>2 to 5	3	ART Experienced	0	<40	<40	SUPPRESSED	0	EFV BASED	5		1			Single	2	C/S	1	Hospital	1	0		Yes	0	2021-08-05	Yes	0	Exclusive Breast Feeding	1
562	418.1	33	25-34	2	70	159.3	27.58	25-30	3	Stage I	1	Good	0	DTG BASED	0	No	0	First Line	1	2.75	>2 to 5	3	ART Experienced	0	Target not Detected	0	SUPPRESSED	0	DTG BASED	4		0			Single	2	SVD	2	H/C III&IV	2	0		Yes	0	2020-02-17	Yes	0	Exclusive Breast Feeding	1
563	775.1	33	25-34	2	68	157	27.59	25-30	3	Stage I	1	Good	0	EFV BASED	1	YES	1	First Line	1	8.91667	>5	4	ART Experienced	0	<40	<40	SUPPRESSED	0	DTG BASED	0	0	0			Single	2	SVD	2	H/C III&IV	2	0		Yes	0	2021-10-07	Yes	0	Exclusive Breast Feeding	1
564	825.1	33	25-34	2	70	159.2	27.62	25-30	3	Stage I	1	Good	0			YES	1	First Line	1	10.4167	>5	4	ART Experienced	0	<50	<50	SUPPRESSED	0	DTG BASED			0			Single	2	VAGINAL DELIVERY	2	Hospital	1	0		Yes	0	2022-05-30	Yes	0	Unknown	5
565	127.1	33	25-34	2	63	151	27.63	25-30	3	Stage I	1	Good	0	NVP BASED	3	YES	1	First Line	1	15.1667	>5	4	ART Experienced	0	279	279	UNSUPPRESSED	1	NVP BASED	7		3			COHABITING	1	SVD	2	Hospital	1	0		Yes	0	2020-06-19	Yes	0	Exclusive Breast Feeding	1
566	368.1	33	25-34	2	63	151	27.63	25-30	3	Stage I	1	Good	0	EFV BASED	1	YES	1	First Line	1	1.66667	1 to 2	2	ART Experienced	0	<40	<40	SUPPRESSED	0	DTG BASED	0	0	0			Married	1	SVD	2	Hospital	1	0		Yes	0	2023-06-22	Yes	0	Exclusive Breast Feeding	1
567	191.1	33	25-34	2	69	158	27.64	25-30	3	Stage I	1	Good	0	NVP BASED	3	YES	1	Second Line	2	19.8333	>5	4	ART Experienced	0	Target not Detected	0	SUPPRESSED	0	DTG BASED	0	0	0			Married	1	SVD	2	H/C III&IV	2	0		Yes	0	2022-04-11	Yes	0	Exclusive Breast Feeding	1
568	684.1	33	25-34	2	76	165.7	27.68	25-30	3	Stage I	1	Good	0	EFV BASED	1	YES	1	Second Line	2	7.08333	>5	4	ART Experienced	0	Target not Detected	0	SUPPRESSED	0	DTG BASED	0	0	0			Single	2			Unknown	5	1		Yes	0	2020-06-01	Yes	0	Replacement Feeding	4
569	140.1	33	25-34	2	73	162.4	27.68	25-30	3	Stage I	1	Good	0	EFV BASED	1	YES	1	First Line	1	3.16667	>2 to 5	3	ART Experienced	0	Target not Detected	0	SUPPRESSED	0	EFV BASED	5		1			Married	1	S/SECTION	1	Hospital	1	0		Yes	0	2023-09-15	Yes	0	Exclusive Breast Feeding	1
570	602.1	33	25-34	2	80	170	27.68	25-30	3	Stage I	1	Good	0	EFV BASED	1	YES	1	First Line	1	5.75	>5	4	ART Experienced	0	Target not Detected	0	SUPPRESSED	0	DTG BASED	0	0	0			SEPARATED	3	C/SEC	1	H/C III&IV	2	0		Yes	0	2018-07-05	Yes	0	Exclusive Breast Feeding	1
571	#N/A	40	>35	3	80	170	27.6817	25-30	3	Stage I	1	Good	0	EFV BASED	1	YES	1	First Line	1	10	>5	4	ART Experienced	0	Target not Detected	0	SUPPRESSED	0	EFV BASED	5					COHABITING	1	SVD	2	H/C III&IV	2	0		Yes	0	2023-02-07	Yes	0	Exclusive Breast Feeding	1
572	737.1	33	25-34	2	70	159	27.69	25-30	3	Stage I	1	Good	0	EFV BASED	1	YES	1	First Line	1	8.25	>5	4	ART Experienced	0	Target not Detected	0	SUPPRESSED	0	DTG BASED	0	0	0			Married	1	SVD	2	H/C III&IV	2	0		Yes	0	2020-03-17	Yes	0	Exclusive Breast Feeding	1
573	480.1	33	25-34	2	64	152	27.7	25-30	3	Stage I	1	Good	0	EFV BASED	1	YES	1	First Line	1	3.75	>2 to 5	3	ART Experienced	0	Target not Detected	0	SUPPRESSED	0	EFV BASED	5		1			Married	1	C/S	1	Hospital	1	0		Yes	0	2022-07-28	Yes	0	Exclusive Breast Feeding	1
574	197.1	33	25-34	2	64	152	27.7	25-30	3	Stage I	1	Good	0	EFV BASED	1	YES	1	First Line	1	12.6667	>5	4	ART Experienced	0	Target not Detected	0	SUPPRESSED	0	DTG BASED	0	0	0			Single	2	SC/SECTION	1	Hospital	1	0		Yes	0	2023-06-27	Yes	0	Exclusive Breast Feeding	1
575	536.1	33	25-34	2	71	160	27.73	25-30	3	Stage I	1	Good	0	EFV BASED	1	YES	1	First Line	1	4.75	>2 to 5	3	ART Experienced	0	Target not Detected	0	SUPPRESSED	0	EFV BASED	5		1			Divorced	3	SVD	2	Hospital	1	0		Yes	0	2019-11-04	Yes	0	Exclusive Breast Feeding	1
576	217.1	33	25-34	2	60	147	27.77	25-30	3	Stage I	1	Good	0	DTG BASED	0	No	0	First Line	1	14.25	>5	4	ART Experienced	0	Target not Detected	0	SUPPRESSED	0	DTG BASED	4		0			Divorced	3	SVD	2	H/C III&IV	2	0		Yes	0	2020-07-20	Yes	0	Exclusive Breast Feeding	1
577	537.1	33	25-34	2	72	161	27.78	25-30	3	Stage I	1	Good	0	DTG BASED	0	No	0	First Line	1	4.75	>2 to 5	3	ART Experienced	0	Target not Detected	0	SUPPRESSED	0	DTG BASED	4		0			COHABITING	1	SVD	2	H/C III&IV	2	0		Yes	0	2023-05-08	Yes	0	Exclusive Breast Feeding	1
578	724.1	33	25-34	2	77	166.5	27.78	25-30	3	Stage I	1	Good	0	NVP BASED	3	YES	1	First Line	1	8	>5	4	ART Experienced	0	Target not Detected	0	SUPPRESSED	0	NVP BASED	7		3			Married	1	C/S	1	H/C III&IV	2	0		Yes	0	2023-01-24	Yes	0	Exclusive Breast Feeding	1
579	779.1	33	25-34	2	77.5	167	27.79	25-30	3	Stage I	1	Good	0	EFV BASED	1	YES	1	First Line	1	9	>5	4	ART Experienced	0	Target not Detected	0	SUPPRESSED	0	DTG BASED	0	0	0			SEPARATED	3	C/S	1	Hospital	1	0		Yes	0	2023-01-13	Yes	0	Exclusive Breast Feeding	1
580	632.1	33	25-34	2	66	154	27.83	25-30	3	Stage III	3	Good	0	EFV BASED	1	YES	1	First Line	1	6.25	>5	4	ART Experienced	0	Target not Detected	0	SUPPRESSED	0	EFV BASED	5		1			Single	2	SVD	2	H/C III&IV	2	0		Yes	0	2022-09-27	Yes	0	Exclusive Breast Feeding	1
581	617.1	33	25-34	2	74	163	27.85	25-30	3	Stage II	2	Good	0	EFV BASED	1	YES	1	First Line	1	6	>5	4	ART Experienced	0	Target not Detected	0	SUPPRESSED	0	DTG BASED	0	0	0			Married	1	C/S	1	Clinic/HC II	3	0		Yes	0	2022-04-01	Yes	0	Exclusive Breast Feeding	1
582	337.1	33	25-34	2	76	165.2	27.85	25-30	3	Stage I	1	Good	0	EFV BASED	1	YES	1	First Line	1	0.833333	<1	1	ART Naïve	1	Target not Detected	0	SUPPRESSED	0	EFV BASED	5		1			Married	1	S.V.D	2	H/C III&IV	2	0		Yes	0	2023-05-22	Yes	0	Exclusive Breast Feeding	1
583	27.1	33	25-34	2	72	160.7	27.88	25-30	3	Stage I	1	Good	0	DTG BASED	0	No	0	First Line	1	0.416667	<1	1	ART Naïve	1	Target not Detected	0	SUPPRESSED	0	DTG BASED	4		0			NA	4	SVD	2	H/C III&IV	2	0		Yes	0	2020-10-20	Yes	0	Exclusive Breast Feeding	1
584	590.1	33	25-34	2	76	165	27.92	25-30	3	Stage I	1	Good	0	EFV BASED	1	YES	1	First Line	1	5.5	>5	4	ART Experienced	0	Target not Detected	0	SUPPRESSED	0	DTG BASED	0	0	0			Married	1	SVD	2	Hospital	1	0		Yes	0	2021-10-11	Yes	0	Exclusive Breast Feeding	1
585	324.1	33	25-34	2	70	158.3	27.93	25-30	3	Stage I	1	Good	0			YES	1	Second Line	2						Target not Detected	0	SUPPRESSED	0	DTG BASED			0			Single	2	SVD	2	Hospital	1	0		Yes	0	2023-03-13	Yes	0	Exclusive Breast Feeding	1
586	876.1	33	25-34	2	68	156	27.94	25-30	3	Stage I	1	Good	0	NVP BASED	3	YES	1	First Line	1	12.6667	>5	4	ART Experienced	0	Target not Detected	0	SUPPRESSED	0	NVP BASED	7		3			Single	2	SVD	2	Clinic/HC II	3	0		Yes	0	2021-12-09	Yes	0	Exclusive Breast Feeding	1
587	276.1	33	25-34	2	69	157	27.99	25-30	3	Stage I	1	Good	0	EFV BASED	1	YES	1	First Line	1	4.16667	>2 to 5	3	ART Experienced	0	Target not Detected	0	SUPPRESSED	0	DTG BASED	0	0	0			Divorced	3	SVD	2	Hospital	1	0		Yes	0	2022-04-19	Yes	0	Exclusive Breast Feeding	1
588	211.1	33	25-34	2	69	157	27.99	25-30	3	Stage I	1	Good	0	EFV BASED	1	YES	1	First Line	1	3	>2 to 5	3	ART Experienced	0	Target not Detected	0	SUPPRESSED	0	EFV BASED	5		1			Seperated	3	SVD	2	Home	4	1		Yes	0	2019-03-21	Yes	0	Exclusive Breast Feeding	1
589	520.1	33	25-34	2	62	148.7	28.04	25-30	3	Stage I	1	Good	0	EFV BASED	1	YES	1	First Line	1	4.5	>2 to 5	3	ART Experienced	0	Target not Detected	0	SUPPRESSED	0	DTG BASED	0	0	0			Single	2	C/S	1	H/C III&IV	2	0		Yes	0	2023-02-02	Yes	0	Exclusive Breast Feeding	1
590	625.1	33	25-34	2	75	163.5	28.06	25-30	3	Stage I	1	Good	0	EFV BASED	1	YES	1	First Line	1	6.16667	>5	4	ART Experienced	0	Target not Detected	0	SUPPRESSED	0	DTG BASED	0	0	0			SEPARATED	3	SVD	2	H/C III&IV	2	0		Yes	0	2022-07-14	Yes	0	Exclusive Breast Feeding	1
591	433.1	34	25-34	2	72	160	28.13	25-30	3	Stage I	1	Good	0	EFV BASED	1	YES	1	First Line	1	2.91667	>2 to 5	3	ART Experienced	0	Target not Detected	0	SUPPRESSED	0	DTG BASED	0	0	0			Single	2	SVD	2	Hospital	1	0		Yes	0	2022-07-13	Yes	0	Exclusive Breast Feeding	1
592	427.1	33	25-34	2	72	160	28.13	25-30	3	Stage I	1	Good	0	DTG BASED	0	No	0	First Line	1	2.83333	>2 to 5	3	ART Experienced	0	Target not Detected	0	SUPPRESSED	0	DTG BASED	4		0			Married	1	SVD	2	Hospital	1	0		Yes	0	2018-04-24	Yes	0	Exclusive Breast Feeding	1
593	304.1	34	25-34	2	65	152	28.13	25-30	3	Stage I	1	Good	0	PI BASED	2	YES	1	First Line	1	4	>2 to 5	3	ART Experienced	0	Target not Detected	0	SUPPRESSED	0	DTG BASED	0	0	0			Married	1	EMERGENCY C/S	1	Hospital	1	0		Yes	0	2022-11-16	Yes	0	Exclusive Breast Feeding	1
594	402.1	34	25-34	2	73	161	28.16	25-30	3	Stage I	1	Good	0	DTG BASED	0	No	0	First Line	1	2.41667	>2 to 5	3	ART Experienced	0	Target not Detected	0	SUPPRESSED	0	DTG BASED	4		0			Married	1	C/S	1	Hospital	1	0		Yes	0	2021-10-22	Yes	0	Exclusive Breast Feeding	1
595	743.1	34	25-34	2	73	161	28.16	25-30	3	Stage I	1	Good	0	EFV BASED	1	YES	1	First Line	1	8.41667	>5	4	ART Experienced	0	Target not Detected	0	SUPPRESSED	0	DTG BASED	0	0	0			Single	2	C/SECTION	1	Hospital	1	0		Yes	0	2023-05-29	Yes	0	Exclusive Breast Feeding	1
596	811.1	34	25-34	2	58	143.5	28.17	25-30	3	Stage I	1	Good	0	EFV BASED	1	YES	1	First Line	1	10	>5	4	ART Experienced	0	256	256	UNSUPPRESSED	1	DTG BASED	0	0	0			SEPARATED	3	SVD	2	Hospital	1	0		Yes	0	2020-09-14	Yes	0	Exclusive Breast Feeding	1
597	793.1	34	25-34	2	66	153	28.19	25-30	3	Stage I	1	Good	0	EFV BASED	1	YES	1	First Line	1	9.41667	>5	4	ART Experienced	0	Target not Detected	0	SUPPRESSED	0	EFV BASED	5		1			Married	1	C/S	1	Hospital	1	0		Yes	0	2022-03-04	Yes	0	Exclusive Breast Feeding	1
598	622.1	34	25-34	2	77	165.1	28.25	25-30	3	Stage I	1	Good	0	EFV BASED	1	YES	1	First Line	1	6.08333	>5	4	ART Experienced	0	Target not Detected	0	SUPPRESSED	0	DTG BASED	0	0	0			Married	1	C/S	1	Hospital	1	0		Yes	0	2021-03-18	Yes	0	Exclusive Breast Feeding	1
599	877.1	34	25-34	2	64	150.5	28.26	25-30	3	Stage I	1	Good	0	NVP BASED	3	YES	1	First Line	1	12.6667	>5	4	ART Experienced	0	Target not Detected	0	SUPPRESSED	0	DTG BASED	0	0	0			Married	1	SVD	2	Clinic/HC II	3	0		Yes	0	2020-08-17	Yes	0	Exclusive Breast Feeding	1
600	538.1	34	25-34	2	76	164	28.26	25-30	3	Stage I	1	Good	0	EFV BASED	1	YES	1	First Line	1	4.75	>2 to 5	3	ART Experienced	0	<20	<20	SUPPRESSED	0	DTG BASED	0	0	0			Seperated	3	SVD	2	Hospital	1	0		Yes	0	2019-08-26	Yes	0	Exclusive Breast Feeding	1
601	738.1	34	25-34	2	77	165	28.28	25-30	3	Stage I	1	Good	0	EFV BASED	1	YES	1	First Line	1	8.25	>5	4	ART Experienced	0	Target not Detected	0	SUPPRESSED	0	EFV BASED	5		1			Married	1	C/SECTION	1	H/C III&IV	2	0		Yes	0	2020-02-28	Yes	0	Exclusive Breast Feeding	1
602	764.1	34	25-34	2	84	172.3	28.29	25-30	3	Stage I	1	Good	0	EFV BASED	1	YES	1	First Line	1	8.75	>5	4	ART Experienced	0	Target not Detected	0	SUPPRESSED	0	EFV BASED	5		1			NA	4	SVD	2	H/C III&IV	2	0		Yes	0	2022-01-11	Yes	0	Exclusive Breast Feeding	1
603	840.1	34	25-34	2	70	157.3	28.29	25-30	3	Stage I	1	Good	0	EFV BASED	1	YES	1	First Line	1	10.8333	>5	4	ART Experienced	0	Target not Detected	0	SUPPRESSED	0	EFV BASED	5		1			Single	2	C/S	1	Hospital	1	0		Yes	0	2021-10-07	Yes	0	Exclusive Breast Feeding	1
604	122.1	34	25-34	2	62	148	28.31	25-30	3	Stage I	1	Good	0	NVP BASED	3	YES	1	First Line	1	14.8333	>5	4	ART Experienced	0	Target not Detected	0	SUPPRESSED	0	DTG BASED	0	0	0			Single	2	SVD	2	Clinic/HC II	3	0		Yes	0	2021-10-05	Yes	0	Complementary Feeding	2
605	796.1	34	25-34	2	65	151.5	28.32	25-30	3	Stage I	1	Good	0	EFV BASED	1	YES	1	First Line	1	9.5	>5	4	ART Experienced	0	Target not Detected	0	SUPPRESSED	0	DTG BASED	0	0	0			NA	4	C/S	1	Hospital	1	0		Yes	0	2023-09-15	Yes	0	Exclusive Breast Feeding	1
606	367.1	34	25-34	2	79	167	28.33	25-30	3	Stage I	1	Good	0	EFV BASED	1	YES	1	First Line	1	1.58333	1 to 2	2	ART Experienced	0	Target not Detected	0	SUPPRESSED	0	DTG BASED	0	0	0			NA	4	SVD	2	Hospital	1	0		Yes	0	2021-12-13	Yes	0	Exclusive Breast Feeding	1
607	596.1	34	25-34	2	69	156	28.35	25-30	3	Stage I	1	Good	0	EFV BASED	1	YES	1	First Line	1	5.66667	>5	4	ART Experienced	0	Target not Detected	0	SUPPRESSED	0	EFV BASED	5		1			Married	1	SVD	2	H/C III&IV	2	0		Yes	0	2022-11-28	Yes	0	Exclusive Breast Feeding	1
608	305.1	34	25-34	2	81	169	28.36	25-30	3	Stage I	1	Good	0	DTG BASED	0	No	0	First Line	1	1.33333	1 to 2	2	ART Experienced	0	7530	7530	UNSUPPRESSED	1	DTG BASED	4		0			Single	2	SVD	2	Hospital	1	0		Yes	0	2022-06-06	Yes	0	Exclusive Breast Feeding	1
609	341.1	34	25-34	2	68	154.8	28.38	25-30	3	Stage I	1	Good	0	DTG BASED	0	No	0	First Line	1	1	1 to 2	2	ART Experienced	0	Target not Detected	0	SUPPRESSED	0	DTG BASED	4		0			COHABITING	1			Hospital	1	0		Yes	0	2021-08-06	Yes	0	Exclusive Breast Feeding	1
610	38.1	34	25-34	2	88	176	28.41	25-30	3	Stage I	1	Good	0	EFV BASED	1	YES	1	First Line	1	2.58333	>2 to 5	3	ART Experienced	0	Target not Detected	0	SUPPRESSED	0	DTG BASED	0	0	0			COHABITING	1	SVD	2	Hospital	1	0		Yes	0	2018-11-15	Yes	0	Exclusive Breast Feeding	1
611	489.1	34	25-34	2	88	176	28.41	25-30	3	Stage I	1	Good	0	EFV BASED	1	YES	1	First Line	1	3.91667	>2 to 5	3	ART Experienced	0	Target not Detected	0	SUPPRESSED	0	DTG BASED	0	0	0			Widowed	3	SVD	2	Clinic/HC II	3	0		Yes	0	2022-10-03	Yes	0	Mixed Feeding	2
612	45.1	34	25-34	2	71	158.1	28.41	25-30	3	Stage I	1	Good	0	EFV BASED	1	YES	1	First Line	1	3.25	>2 to 5	3	ART Experienced	0	Target not Detected	0	SUPPRESSED	0	DTG BASED	0	0	0			NA	4	EMC/S	1	Clinic/HC II	3	0		Yes	0	2023-03-21	Yes	0	Exclusive Breast Feeding	1
613	114.1	34	25-34	2	72	159	28.48	25-30	3	Stage I	1	Good	0	EFV BASED	1	YES	1	First Line	1	12.1667	>5	4	ART Experienced	0	50	50	SUPPRESSED	0	DTG BASED	0	0	0			COHABITING	1	SVD	2	H/C III&IV	2	0		Yes	0	2020-06-29	Yes	0	Complementary Feeding	2
614	187.1	34	25-34	2	74	161.2	28.48	25-30	3	Stage I	1	Good	0	EFV BASED	1	YES	1	First Line	1	4.08333	>2 to 5	3	ART Experienced	0	<40	<40	SUPPRESSED	0	EFV BASED	5		1			NA	4	SVD	2	H/C III&IV	2	0		Yes	0	2023-02-22	Yes	0	Exclusive Breast Feeding	1
615	551.1	34	25-34	2	72	159	28.48	25-30	3	Stage I	1	Good	0	EFV BASED	1	YES	1	First Line	1	4.91667	>2 to 5	3	ART Experienced	0	Target not Detected	0	SUPPRESSED	0	EFV BASED	5		1			NA	4	SVD	2	Hospital	1	0		Yes	0	2020-02-19	Yes	0	Exclusive Breast Feeding	1
616	484.1	34	25-34	2	66	152.2	28.49	25-30	3	Stage II	2	Good	0	EFV BASED	1	No	0	First Line	1	3.83333	>2 to 5	3	ART Experienced	0	Target not Detected	0	SUPPRESSED	0	EFV BASED	5		1			NA	4	SVD	2	Clinic/HC II	3	0		Yes	0	2023-08-24	Yes	0	Exclusive Breast Feeding	1
617	939.1	34	25-34	2	65	151	28.51	25-30	3	Stage I	1	Good	0	EFV BASED	1	YES	1	First Line	1	20.3333	>5	4	ART Experienced	0	Target not Detected	0	SUPPRESSED	0	DTG BASED	0	0	0			NA	4	C/S	1	Hospital	1	0		Yes	0	2022-12-01	Yes	0	Exclusive Breast Feeding	1
618	650.1	34	25-34	2	73	160	28.52	25-30	3	Stage III	3	Good	0	EFV BASED	1	YES	1	Second Line	2	6.58333	>5	4	ART Experienced	0	Target not Detected	0	SUPPRESSED	0	PI BASED	2		2			NA	4	SVD	2	H/C III&IV	2	0		Yes	0	2022-01-03	Yes	0	Exclusive Breast Feeding	1
619	109.1	34	25-34	2	60	145	28.54	25-30	3	Stage I	1	Good	0	NVP BASED	3	YES	1	First Line	1	11.75	>5	4	ART Experienced	0	163	163	SUPPRESSED	0	DTG BASED	0	0	0			NA	4	SVD	2	Clinic/HC II	3	0		Yes	0	2019-04-30	Yes	0	Exclusive Breast Feeding	1
620	594.1	34	25-34	2	74	161	28.55	25-30	3	Stage I	1	Good	0	EFV BASED	1	YES	1	First Line	1	5.58333	>5	4	ART Experienced	0	Target not Detected	0	SUPPRESSED	0	EFV BASED	5		1			NA	4	SVD	2	H/C III&IV	2	0		Yes	0	2020-12-10	Yes	0	Exclusive Breast Feeding	1
621	205.1	34	25-34	2	77	164.2	28.56	25-30	3	Stage I	1	Good	0	DTG BASED	0	YES	1	First Line	1	5.66667	>5	4	ART Experienced	0	<20	<20	SUPPRESSED	0	DTG BASED	4		0			Seperated	3	SVD	2	H/C III&IV	2	0		Yes	0	2022-07-13	Yes	0	Exclusive Breast Feeding	1
622	672.1	34	25-34	2	66	152	28.57	25-30	3	Stage I	1	Good	0	EFV BASED	1	YES	1	First Line	1	6.91667	>5	4	ART Experienced	0	Target not Detected	0	SUPPRESSED	0	DTG BASED	0	0	0			NA	4	SVD	2	Hospital	1	0		Yes	0	2019-05-23	Yes	0	Exclusive Breast Feeding	1
623	705.1	34	25-34	2	73	159.7	28.62	25-30	3	Stage I	1	Good	0	EFV BASED	1	YES	1	First Line	1	7.58333	>5	4	ART Experienced	0	Target not Detected	0	SUPPRESSED	0	DTG BASED	0	0	0			NA	4	C/S	1	Clinic/HC II	3	0		Yes	0	2020-07-07	Yes	0	Exclusive Breast Feeding	1
624	120.1	34	25-34	2	77	164	28.63	25-30	3	Stage I	1	Good	0	NVP BASED	3	YES	1	First Line	1	13.75	>5	4	ART Experienced	0	Target not Detected	0	SUPPRESSED	0	DTG BASED	0	0	0			NA	4	SVD	2	H/C III&IV	2	0		Yes	0	2021-05-25	Yes	0	Exclusive Breast Feeding	1
625	643.1	34	25-34	2	75	161.8	28.65	25-30	3	Stage I	1	Good	0	EFV BASED	1	YES	1	First Line	1	6.5	>5	4	ART Experienced	0	Target not Detected	0	SUPPRESSED	0	EFV BASED	5		1			NA	4	SVD	2	Hospital	1	0		Yes	0	2022-06-14	Yes	0	Exclusive Breast Feeding	1
626	63.1	34	25-34	2	79	166	28.67	25-30	3			Good	0	EFV BASED	1	YES	1	First Line	1	5.66667	>5	4	ART Experienced	0	Target not Detected	0	SUPPRESSED	0	DTG BASED	0	0	0			COHABITING	1	SVD	2	Hospital	1	0		Yes	0	2022-04-22	Yes	0	Exclusive Breast Feeding	1
627	558.1	34	25-34	2	80	167	28.69	25-30	3	Stage I	1	Good	0	EFV BASED	1	YES	1	First Line	1	5	>2 to 5	3	ART Experienced	0	Target not Detected	0	SUPPRESSED	0	DTG BASED	0	0	0			NA	4	C/SECTION	1	Hospital	1	0		Yes	0	2021-10-15	Yes	0	Exclusive Breast Feeding	1
628	916.1	34	25-34	2	69	155	28.72	25-30	3	Stage I	1	Good	0	NVP BASED	3	YES	1	First Line	1	15.5833	>5	4	ART Experienced	0	<20	<20	SUPPRESSED	0	DTG BASED	0	0	0			COHABITING	1	SVD	2	Hospital	1	0		Yes	0	2022-05-20	Yes	0	Exclusive Breast Feeding	1
629	208.1	34	25-34	2	60	144.5	28.74	25-30	3	Stage I	1	Good	0	EFV BASED	1	YES	1	First Line	1	9.75	>5	4	ART Experienced	0	Target not Detected	0	SUPPRESSED	0	EFV BASED	5		1			COHABITING	1			Unknown	5	1		Yes	0	2021-01-05	Yes	0	Exclusive Breast Feeding	1
630	475.1	34	25-34	2	70	156	28.76	25-30	3	Stage I	1	Good	0	EFV BASED	1	YES	1	First Line	1	3.66667	>2 to 5	3	ART Experienced	0	Target not Detected	0	SUPPRESSED	0	EFV BASED	5		1			Single	2	S.V.D	2	Hospital	1	0		Yes	0	2023-05-30	Yes	0	Exclusive Breast Feeding	1
631	360.1	34	25-34	2	71	157	28.8	25-30	3	Stage I	1	Good	0	DTG BASED	0	No	0	First Line	1	1.41667	1 to 2	2	ART Experienced	0	Target not Detected	0	SUPPRESSED	0	DTG BASED	4		0			Single	2	SVD	2	Clinic/HC II	3	0		Yes	0	2018-11-12	Yes	0	Exclusive Breast Feeding	1
632	178.1	34	25-34	2	72	158	28.84	25-30	3	Stage I	1	Good	0	EFV BASED	1	YES	1	First Line	1	7.91667	>5	4	ART Experienced	0	247	247	UNSUPPRESSED	1	DTG BASED	0	0	0			Married	1	SVD	2	H/C III&IV	2	0		Yes	0	2018-12-14	Yes	0	Exclusive Breast Feeding	1
633	846.1	34	25-34	2	72	158	28.84	25-30	3	Stage I	1	Good	0	EFV BASED	1	YES	1	First Line	1	11.0833	>5	4	ART Experienced	0	71	71	SUPPRESSED	0	EFV BASED	5		1			Married	1	SVD	2	Clinic/HC II	3	0		Yes	0	2020-10-06	Yes	0	Exclusive Breast Feeding	1
634	259.1	34	25-34	2	65	150	28.89	25-30	3	Stage I	1	Good	0	EFV BASED	1	YES	1	First Line	1	4.66667	>2 to 5	3	ART Experienced	0	Target not Detected	0	SUPPRESSED	0	DTG BASED	0	0	0			Single	2	C/S	1	Hospital	1	0		Yes	0	2023-04-19	Yes	0	Exclusive Breast Feeding	1
635	244.1	34	25-34	2	74	160	28.91	25-30	3	Stage I	1	Good	0	EFV BASED	1	YES	1	First Line	1	8	>5	4	ART Experienced	0	66	66	SUPPRESSED	0	DTG BASED	0	0	0			SEPARATED	3	SVD	2	Hospital	1	0		Yes	0	2023-01-27	Yes	0	Exclusive Breast Feeding	1
636	611.1	34	25-34	2	74	160	28.91	25-30	3			Good	0	EFV BASED	1	YES	1	First Line	1	5.91667	>5	4	ART Experienced	0	Target not Detected	0	SUPPRESSED	0	DTG BASED	0	0	0			SEPARATED	3	SVD	2	Clinic/HC II	3	0		Yes	0	2021-11-01	Yes	0	Exclusive Breast Feeding	1
637	874.1	34	25-34	2	65	149.8	28.97	25-30	3	Stage I	1	Good	0	PI BASED	2	YES	1	First Line	1	12.5833	>5	4	ART Experienced	0	<40	<40	SUPPRESSED	0	PI BASED	6		2			Single	2	SVD	2	Hospital	1	0		Yes	0	2022-03-07	Yes	0	Exclusive Breast Feeding	1
638	99.1	34	25-34	2	78	164	29	25-30	3	Stage II	2	Good	0	EFV BASED	1	YES	1	First Line	1	9.83333	>5	4	ART Experienced	0	83	83	SUPPRESSED	0	EFV BASED	5		1			Married	1	SVD	2	H/C III&IV	2	0		Yes	0	2020-08-31	Yes	0	No Longer Breast Feeding	3
639	313.1	34	25-34	2	79	165	29.02	25-30	3	Stage I	1	Good	0	NVP BASED	3	YES	1	First Line	1	15.1667	>5	4	ART Experienced	0	Target not Detected	0	SUPPRESSED	0	DTG BASED	0	0	0			Single	2	SVD	2	Hospital	1	0		Yes	0	2022-03-23	Yes	0	Exclusive Breast Feeding	1
640	828.1	34	25-34	2	70	155.3	29.02	25-30	3	Stage I	1	Good	0	NVP BASED	3	YES	1	First Line	1	10.5	>5	4	ART Experienced	0	Target not Detected	0	SUPPRESSED	0	DTG BASED	0	0	0			Single	2	SVD	2	H/C III&IV	2	0		Yes	0	2020-09-08	Yes	0	Exclusive Breast Feeding	1
641	673.1	34	25-34	2	62	146.1	29.05	25-30	3	Stage I	1	Good	0	EFV BASED	1	YES	1	First Line	1	6.91667	>5	4	ART Experienced	0	Target not Detected	0	SUPPRESSED	0	EFV BASED	5		1			COHABITING	1	SVD	2	Hospital	1	0		Yes	0	2019-10-24	Yes	0	Exclusive Breast Feeding	1
642	222.1	34	25-34	2	78	163.6	29.14	25-30	3	Stage I	1	Good	0	EFV BASED	1	YES	1	First Line	1	8.75	>5	4	ART Experienced	0	<40	<40	SUPPRESSED	0	DTG BASED	0	0	0			Single	2	SVD	2	Clinic/HC II	3	0		Yes	0	2021-12-16	Yes	0	Exclusive Breast Feeding	1
643	597.1	34	25-34	2	73.5	158.8	29.15	25-30	3	Stage I	1	Good	0	EFV BASED	1	YES	1	First Line	1	5.66667	>5	4	ART Experienced	0	|<20	|<20	SUPPRESSED	0	DTG BASED	0	0	0			Single	2	SVD	2	Hospital	1	0		Yes	0	2020-03-24	Yes	0	Exclusive Breast Feeding	1
644	5.1	35	>35	3	71	156	29.17	25-30	3	Stage I	1	Good	0	NVP BASED	3	YES	1	First Line	1	2.16667	>2 to 5	3	ART Experienced	0	Target not Detected	0	SUPPRESSED	0	NVP BASED	7		3			Married	1	C/S	1	H/C III&IV	2	0		Yes	0	2021-10-18	Yes	0	Exclusive Breast Feeding	1
645	461.1	34	25-34	2	71	156	29.17	25-30	3	Stage I	1	Good	0	EFV BASED	1	YES	1	First Line	1	3.41667	>2 to 5	3	ART Experienced	0	Target not Detected	0	SUPPRESSED	0	EFV BASED	5		1			Married	1	SVD	2	Hospital	1	0		Yes	0	2019-06-07	Yes	0	Exclusive Breast Feeding	1
646	435.1	35	>35	3	71	156	29.17	25-30	3	Stage I	1	Good	0	EFV BASED	1	YES	1	First Line	1	3	>2 to 5	3	ART Experienced	0	24	24	SUPPRESSED	0	DTG BASED	0	0	0			SEPARATED	3	SVD	2	Hospital	1	0		Yes	0	2021-04-01	Yes	0	Exclusive Breast Feeding	1
647	678.1	35	>35	3	73	158	29.24	25-30	3	Stage I	1	Good	0	EFV BASED	1	YES	1	First Line	1	7	>5	4	ART Experienced	0	45	45	SUPPRESSED	0	EFV BASED	5		1			Married	1	SVD	2	Clinic/HC II	3	0		Yes	0	2023-04-20	Yes	0	Exclusive Breast Feeding	1
648	214.1	35	>35	3	73	158	29.24	25-30	3	Stage I	1	Good	0	NVP BASED	3	YES	1	First Line	1	9.5	>5	4	ART Experienced	0	Target not Detected	0	SUPPRESSED	0	NVP BASED	7		3			SEPARATED	3	SVD	2	Hospital	1	0		Yes	0	2020-11-12	Yes	0	Mixed Feeding	2
649	42.1	35	>35	3	74	158.9	29.31	25-30	3	Stage I	1	Good	0	EFV BASED	1	YES	1	First Line	1	3.08333	>2 to 5	3	ART Experienced	0	Target not Detected	0	SUPPRESSED	0	DTG BASED	0	0	0			SEPARATED	3	SVD	2	HOME	4	1		Yes	0	2021-08-10	Yes	0	Exclusive Breast Feeding	1
650	859.1	35	>35	3	78	163	29.36	25-30	3	Stage I	1	Good	0	EFV BASED	1	YES	1	First Line	1	11.5	>5	4	ART Experienced	0	Target not Detected	0	SUPPRESSED	0	DTG BASED	0	0	0			SEPARATED	3	SVD	2	H/C III&IV	2	0		Yes	0	2022-08-11	Yes	0	Exclusive Breast Feeding	1
651	746.1	35	>35	3	78	163	29.36	25-30	3			Good	0	NVP BASED	3	YES	1	First Line	1	8.5	>5	4	ART Experienced	0	Target not Detected	0	SUPPRESSED	0	DTG BASED	0	0	0			Married	1	SVD	2	Clinic/HC II	3	0		Yes	0	2021-08-13	Yes	0	Exclusive Breast Feeding	1
652	527.1	35	>35	3	78	163	29.36	25-30	3	Stage I	1	Good	0	EFV BASED	1	YES	1	First Line	1	4.66667	>2 to 5	3	ART Experienced	0	Target not Detected	0	SUPPRESSED	0	DTG BASED	0	0	0			Married	1	SVD	2	Hospital	1	0		Yes	0	2019-04-02	Yes	0	Exclusive Breast Feeding	1
653	50.1	35	>35	3	67	151	29.38	25-30	3	Stage I	1	Good	0	NVP BASED	3	YES	1	First Line	1	3.91667	>2 to 5	3	ART Experienced	0	152	152	SUPPRESSED	0	PI BASED	2		2			COHABITING	1	SVD	2	Clinic/HC II	3	0		Yes	0	2020-08-13	Yes	0	Replacement Feeding	4
654	637.1	35	>35	3	72.5	157	29.41	25-30	3	Stage I	1	Good	0	EFV BASED	1	YES	1	First Line	1	6.41667	>5	4	ART Experienced	0	Target not Detected	0	SUPPRESSED	0	DTG BASED	0	0	0			SEPARATED	3	SVD	2	Hospital	1	0		Yes	0	2020-12-08	Yes	0	Exclusive Breast Feeding	1
655	495.1	35	>35	3	85	170	29.41	25-30	3	Stage I	1	Good	0	EFV BASED	1	YES	1	First Line	1	4	>2 to 5	3	ART Experienced	0	Target not Detected	0	SUPPRESSED	0	DTG BASED	0	0	0			SEPARATED	3	SVD	2	Hospital	1	0		Yes	0	2023-03-06	Yes	0	Exclusive Breast Feeding	1
656	142.1	35	>35	3	83	168	29.41	25-30	3	Stage I	1	Good	0	DTG BASED	0	YES	1	First Line	1	3.41667	>2 to 5	3	ART Experienced	0	Target not Detected	0	SUPPRESSED	0	EFV BASED	1		1			Married	1	C/SECTION	1	H/C III&IV	2	0		Yes	0	2023-09-14	Yes	0	Exclusive Breast Feeding	1
657	725.1	35	>35	3	73	157.5	29.43	25-30	3	Stage I	1	Good	0	EFV BASED	1	YES	1	First Line	1	8	>5	4	ART Experienced	0	Target not Detected	0	SUPPRESSED	0	DTG BASED	0	0	0			SEPARATED	3	SVD	2	Clinic/HC II	3	0		Yes	0	2021-10-12	Yes	0	Exclusive Breast Feeding	1
658	247.1	35	>35	3	83	167.7	29.51	25-30	3	Stage I	1	Good	0	DTG BASED	0	No	0	First Line	1	2.16667	>2 to 5	3	ART Experienced	0	Target not Detected	0	SUPPRESSED	0	DTG BASED	4		0			Single	2			H/C III&IV	2	0		Yes	0	2022-05-19	Yes	0	Exclusive Breast Feeding	1
659	204.1	35	>35	3	85	169.4	29.62	25-30	3	Stage I	1	Good	0	DTG BASED	0	No	0	First Line	1	1.16667	1 to 2	2	ART Experienced	0	402000	402000	UNSUPPRESSED	1	DTG BASED	4		0			Married	1	SVD	2	Hospital	1	0		Yes	0	2022-06-10	Yes	0	Exclusive Breast Feeding	1
660	714.1	35	>35	3	64	146.9	29.66	25-30	3	Stage I	1	Good	0	NVP BASED	3	YES	1	First Line	1	7.83333	>5	4	ART Experienced	0	Target not Detected	0	SUPPRESSED	0	NVP BASED	7		3			SEPARATED	3	C/S	1	Hospital	1	0		Yes	0	2022-08-04	Yes	0	Exclusive Breast Feeding	1
661	692.1	35	>35	3	68	151.4	29.67	25-30	3	Stage I	1	Good	0	EFV BASED	1	YES	1	Second Line	2	7.25	>5	4	ART Experienced	0	Target not Detected	0	SUPPRESSED	0	DTG BASED	0	0	0			Single	2	SVD	2	Hospital	1	0		Yes	0	2021-02-25	Yes	0	No Longer Breast Feeding	3
662	257.1	35	>35	3	77	161	29.71	25-30	3	Stage I	1	Good	0	DTG BASED	0	No	0	First Line	1	3.16667	>2 to 5	3	ART Experienced	0	Target not Detected	0	SUPPRESSED	0	DTG BASED	4		0			Single	2	C/SECTION	1	Hospital	1	0		Yes	0	2020-11-30	Yes	0	Exclusive Breast Feeding	1
663	784.1	35	>35	3	87	171	29.75	25-30	3	Stage I	1	Good	0	EFV BASED	1	YES	1	First Line	1	9.08333	>5	4	ART Experienced	0	Target not Detected	0	SUPPRESSED	0	EFV BASED	5		1			SEPARATED	3	SVD	2	H/C III&IV	2	0		Yes	0	2022-05-27	Yes	0	Exclusive Breast Feeding	1
664	528.1	35	>35	3	71	154.2	29.86	25-30	3	Stage I	1	Good	0	EFV BASED	1	YES	1	First Line	1	4.66667	>2 to 5	3	ART Experienced	0	Target not Detected	0	SUPPRESSED	0	EFV BASED	5		1			Married	1	SVD	2	Hospital	1	0		Yes	0	2022-05-06	Yes	0	Exclusive Breast Feeding	1
665	227.1	35	>35	3	70	153	29.9	25-30	3	Stage I	1	Good	0	PI BASED	2	YES	1	First Line	1	9.33333	>5	4	ART Experienced	0	Target not Detected	0	SUPPRESSED	0	DTG BASED	0	0	0			Married	1	SVD	2	H/C III&IV	2	0		Yes	0	2021-08-06	Yes	0	Exclusive Breast Feeding	1
666	904.1	35	>35	3	70	153	29.9	25-30	3	Stage I	1	Good	0	NVP BASED	3	YES	1	First Line	1	14.3333	>5	4	ART Experienced	0	Target not Detected	0	SUPPRESSED	0	DTG BASED	0	0	0			Married	1	SVD	2	H/C III&IV	2	0		Yes	0	2022-01-25	Yes	0	Exclusive Breast Feeding	1
667	753.1	35	>35	3	79	162.5	29.92	25-30	3	Stage I	1	Good	0	EFV BASED	1	YES	1	First Line	1	8.58333	>5	4	ART Experienced	0	Target not Detected	0	SUPPRESSED	0	EFV BASED	5		1			Single	2	SVD	2	Hospital	1	0		Yes	0	2020-10-15	Yes	0	Unknown	5
668	787.1	35	>35	3	80	163.5	29.93	25-30	3	Stage I	1	Good	0	EFV BASED	1	YES	1	First Line	1	9.16667	>5	4	ART Experienced	0	Target not Detected	0	SUPPRESSED	0	DTG BASED	0	0	0			Married	1	SVD	2	Hospital	1	0		Yes	0	2022-06-30	Yes	0	Exclusive Breast Feeding	1
669	312.1	35	>35	3	83	166.5	29.94	25-30	3	Stage I	1	Good	0	NVP BASED	3	YES	1	First Line	1	11.4167	>5	4	ART Experienced	0	<20	<20	SUPPRESSED	0	DTG BASED	0	0	0			COHABITING	1	SVD	2	H/C III&IV	2	0		Yes	0	2021-05-24	Yes	0	Exclusive Breast Feeding	1
670	193.1	35	>35	3	72	155	29.97	25-30	3	Stage I	1	Good	0	EFV BASED	1	YES	1	First Line	1	8.25	>5	4	ART Experienced	0	Target not Detected	0	SUPPRESSED	0	DTG BASED	0	0	0			Married	1	SVD	2	Clinic/HC II	3	0		Yes	0	2021-08-13	Yes	0	Exclusive Breast Feeding	1
671	667.1	35	>35	3	72	155	29.97	25-30	3	Stage I	1	Good	0	NVP BASED	3	YES	1	First Line	1	6.83333	>5	4	ART Experienced	0	Target not Detected	0	SUPPRESSED	0	NVP BASED	7		3			SEPARATED	3	C/SECTION	1	Hospital	1	0		Yes	0	2023-07-03	Yes	0	Exclusive Breast Feeding	1
672	68.1	35	>35	3	71	153.8	30.02	>30	4	Stage I	1	Good	0	EFV BASED	1	YES	1	First Line	1	6.5	>5	4	ART Experienced	0	Target not Detected	0	SUPPRESSED	0	DTG BASED	0	0	0			COHABITING	1	SVD	2	Clinic/HC II	3	0		Yes	0	2021-01-08	Yes	0	Exclusive Breast Feeding	1
673	490.1	35	>35	3	74	157	30.02	>30	4	Stage I	1	Good	0	EFV BASED	1	YES	1	First Line	1	3.91667	>2 to 5	3	ART Experienced	0	Target not Detected	0	SUPPRESSED	0	DTG BASED	0	0	0			COHABITING	1	SVD	2	Hospital	1	0		Yes	0	2021-01-19	Yes	0	Exclusive Breast Feeding	1
674	636.1	35	>35	3	75	158	30.04	>30	4	Stage I	1	Good	0	EFV BASED	1	YES	1	First Line	1	6.33333	>5	4	ART Experienced	0	569	569	UNSUPPRESSED	1	EFV BASED	5		1			Single	2	SVD	2	H/C III&IV	2	0		Yes	0	2023-06-05	Yes	0	Exclusive Breast Feeding	1
675	607.1	35	>35	3	75	158	30.04	>30	4	Stage I	1	Good	0	EFV BASED	1	YES	1	First Line	1	5.83333	>5	4	ART Experienced	0	Target not Detected	0	SUPPRESSED	0	EFV BASED	5		1			Single	2	SVD	2	Hospital	1	0		Yes	0	2019-03-20	Yes	0	Exclusive Breast Feeding	1
676	272.1	35	>35	3	78	161	30.09	>30	4	Stage I	1	Good	0	EFV BASED	1	YES	1	First Line	1	10.3333	>5	4	ART Experienced	0	Target not Detected	0	SUPPRESSED	0	DTG BASED	0	0	0			COHABITING	1	SVD	2	Clinic/HC II	3	0		Yes	0	2020-06-09	Yes	0	Unknown	5
677	816.1	35	>35	3	78	161	30.09	>30	4	Stage I	1	Good	0	EFV BASED	1	YES	1	First Line	1	10.25	>5	4	ART Experienced	0	<50	<50	SUPPRESSED	0	DTG BASED	0	0	0			Married	1	SVD	2	Hospital	1	0		Yes	0	2021-01-25	Yes	0	Exclusive Breast Feeding	1
678	275.1	35	>35	3	82	165	30.12	>30	4	Stage I	1	Good	0	EFV BASED	1	YES	1	First Line	1	3.75	>2 to 5	3	ART Experienced	0	Target not Detected	0	SUPPRESSED	0	EFV BASED	5		1			SEPARATED	3	C/SECTION	1	H/C III&IV	2	0		Yes	0	2023-04-13	Yes	0	Exclusive Breast Feeding	1
679	803.1	35	>35	3	72	154.5	30.16	>30	4	Stage I	1	Good	0	EFV BASED	1	YES	1	First Line	1	9.58333	>5	4	ART Experienced	0	Target not Detected	0	SUPPRESSED	0	DTG BASED	0	0	0			Married	1	SVD	2	Hospital	1	0		Yes	0	2020-05-14	Yes	0	Exclusive Breast Feeding	1
680	821.1	35	>35	3	68	150	30.22	>30	4	Stage I	1	Good	0	EFV BASED	1	YES	1	First Line	1	10.3333	>5	4	ART Experienced	0	Target not Detected	0	SUPPRESSED	0	DTG BASED	0	0	0			Single	2	C/S	1	Hospital	1	0		Yes	0	2022-11-11	Yes	0	Exclusive Breast Feeding	1
681	403.1	35	>35	3	76	158.5	30.25	>30	4	Stage I	1	Good	0	DTG BASED	0	No	0	First Line	1	2.41667	>2 to 5	3	ART Experienced	0	Target not Detected	0	SUPPRESSED	0	DTG BASED	4		0			COHABITING	1	SVD	2	Clinic/HC II	3	0		Yes	0	2022-10-12	Yes	0	Exclusive Breast Feeding	1
682	679.1	35	>35	3	70	152	30.3	>30	4	Stage I	1	Good	0	NVP BASED	3	YES	1	First Line	1	7	>5	4	ART Experienced	0	73	73	SUPPRESSED	0	NVP BASED	7		3			Married	1	SVD	2	Hospital	1	0		Yes	0	2021-07-02	Yes	0	Exclusive Breast Feeding	1
683	397.1	35	>35	3	70	152	30.3	>30	4	Stage I	1	Good	0	DTG BASED	0	No	0	First Line	1	2.25	>2 to 5	3	ART Experienced	0	Target not Detected	0	SUPPRESSED	0	DTG BASED	4		0			SEPARATED	3	SVD	2	Hospital	1	0		Yes	0	2022-10-18	Yes	0	Exclusive Breast Feeding	1
684	690.1	35	>35	3	70	152	30.3	>30	4	Stage I	1	Good	0	EFV BASED	1	YES	1	First Line	1	7.16667	>5	4	ART Experienced	0	Target not Detected	0	SUPPRESSED	0	DTG BASED	0	0	0			Married	1	SVD	2	Hospital	1	0		Yes	0	2022-03-02	Yes	0	Exclusive Breast Feeding	1
685	87.1	35	>35	3	70	152	30.3	>30	4	Stage I	1	Good	0	EFV BASED	1	YES	1	First Line	1	8.75	>5	4	ART Experienced	0	<50	<50	SUPPRESSED	0	EFV BASED	5		1			Single	2	SVD	2	H/C III&IV	2	0		Yes	0	2021-08-06	Yes	0	Exclusive Breast Feeding	1
686	569.1	35	>35	3	96	178	30.3	>30	4	Stage I	1	Good	0	EFV BASED	1	YES	1	First Line	1	5.16667	>5	4	ART Experienced	0	Target not Detected	0	SUPPRESSED	0	EFV BASED	5		1			SEPARATED	3	NORMAL DELIVERY	2	H/C III&IV	2	0		Yes	0	2022-06-20	Yes	0	Exclusive Breast Feeding	1
687	618.1	35	>35	3	71	153	30.33	>30	4			Good	0	EFV BASED	1	YES	1	First Line	1	6	>5	4	ART Experienced	0	Target not Detected	0	SUPPRESSED	0	DTG BASED	0	0	0			Single	2	C/S	1	Hospital	1	0		Yes	0	2022-06-20	Yes	0	Replacement Feeding	4
688	638.1	35	>35	3	67	148.6	30.34	>30	4	Stage I	1	Good	0	EFV BASED	1	YES	1	First Line	1	6.41667	>5	4	ART Experienced	0	Target not Detected	0	SUPPRESSED	0	DTG BASED	0	0	0			Single	2	SVD	2	Hospital	1	0		Yes	0	2023-09-12	Yes	0	Complementary Feeding	2
689	105.1	35	>35	3	66	147.5	30.34	>30	4	Stage I	1	Good	0	NVP BASED	3	YES	1	Second Line	2	10.8333	>5	4	ART Experienced	0	<20	<20	SUPPRESSED	0	DTG BASED	0	0	0			Single	2	SVD	2	H/C III&IV	2	0		Yes	0	2020-10-22	Yes	0	Exclusive Breast Feeding	1
690	89.1	35	>35	3	72	154	30.36	>30	4	Stage I	1	Good	0	EFV BASED	1	YES	1	First Line	1	8.91667	>5	4	ART Experienced	0	Target not Detected	0	SUPPRESSED	0	DTG BASED	0	0	0			COHABITING	1	C/S	1	Hospital	1	0		Yes	0	2021-01-25	Yes	0	No Longer Breast Feeding	3
691	73.1	35	>35	3	73	155	30.39	>30	4	Stage I	1	Good	0	EFV BASED	1	YES	1	First Line	1	7.16667	>5	4	ART Experienced	0	Target not Detected	0	SUPPRESSED	0	DTG BASED	0	0	0			Married	1	SVD	2	Hospital	1	0		Yes	0	2021-07-22	Yes	0	Exclusive Breast Feeding	1
692	471.1	35	>35	3	75	157	30.43	>30	4	Stage I	1	Good	0	EFV BASED	1	YES	1	First Line	1	3.58333	>2 to 5	3	ART Experienced	0	Target not Detected	0	SUPPRESSED	0	EFV BASED	5		1			Single	2	SVD	2	H/C III&IV	2	0		Yes	0	2022-11-24	Yes	0	Exclusive Breast Feeding	1
693	219.1	35	>35	3	77	159	30.46	>30	4	Stage I	1	Good	0	EFV BASED	1	YES	1	First Line	1	7.58333	>5	4	ART Experienced	0	76243	76243	UNSUPPRESSED	1	DTG BASED	0	0	0			Single	2	SVD	2	H/C III&IV	2	0		Yes	0	2021-08-12	Yes	0	Exclusive Breast Feeding	1
694	623.1	35	>35	3	78	160	30.47	>30	4	Stage I	1	Good	0	EFV BASED	1	YES	1	First Line	1	6.08333	>5	4	ART Experienced	0	Target not Detected	0	SUPPRESSED	0	DTG BASED	0	0	0			NA	4	SVD	2	Clinic/HC II	3	0		Yes	0	2021-05-11	Yes	0	Exclusive Breast Feeding	1
695	#N/A	30	25-35	2	79	161	30.48	>30	4	Stage I	1	Good	0	DTG BASED	0	NO	0	First Line	1	0	<1	1	ART Naïve	1	52	52	SUPPRESSED	0	DTG BASED	4					Married	1	SVD	2	H/C III&IV	2	0		Yes	0	2022-09-23	Yes	0	Exclusive Breast Feeding	1
696	581.1	36	>35	3	88	169.9	30.49	>30	4	Stage I	1	Good	0	EFV BASED	1	YES	1	First Line	1	5.33333	>5	4	ART Experienced	0	Target not Detected	0	SUPPRESSED	0	EFV BASED	5		1			SEPARATED	3	SVD	2	H/C III&IV	2	0		Yes	0	2020-03-23	Yes	0	Exclusive Breast Feeding	1
697	740.1	36	>35	3	81	162.7	30.6	>30	4	Stage I	1	Good	0	EFV BASED	1	YES	1	First Line	1	8.33333	>5	4	ART Experienced	0	Target not Detected	0	SUPPRESSED	0	DTG BASED	0	0	0			COHABITING	1	SVD	2	H/C III&IV	2	0		Yes	0	2023-02-21	Yes	0	Exclusive Breast Feeding	1
698	902.1	36	>35	3	68	149	30.63	>30	4	Stage I	1	Good	0	NVP BASED	3	YES	1	First Line	1	14.1667	>5	4	ART Experienced	0	Target not Detected	0	SUPPRESSED	0	DTG BASED	0	0	0			COHABITING	1	C/S	1	Hospital	1	0		Yes	0	2022-03-11	Yes	0	Exclusive Breast Feeding	1
699	500.1	36	>35	3	75	156.3	30.7	>30	4	Stage I	1	Good	0	DTG BASED	0	No	0	First Line	1	4.08333	>2 to 5	3	ART Experienced	0	Target not Detected	0	SUPPRESSED	0	DTG BASED	4		0			Single	2	SVD	2	Hospital	1	0		Yes	0	2023-01-06	Yes	0	Exclusive Breast Feeding	1
700	695.1	36	>35	3	71	152	30.73	>30	4	Stage I	1	Good	0	EFV BASED	1	YES	1	First Line	1	7.33333	>5	4	ART Experienced	0	Target not Detected	0	SUPPRESSED	0	DTG BASED	0	0	0			Married	1	SVD	2	Hospital	1	0		Yes	0	2021-08-19	Yes	0	Exclusive Breast Feeding	1
701	295.1	36	>35	3	72	153	30.76	>30	4	Stage I	1	Good	0	EFV BASED	1	YES	1	First Line	1	5	>2 to 5	3	ART Experienced	0	Target not Detected	0	SUPPRESSED	0	DTG BASED	0	0	0			Married	1	SVD	2	Clinic/HC II	3	0		Yes	0	2019-06-28	Yes	0	Exclusive Breast Feeding	1
702	727.1	36	>35	3	73	154	30.78	>30	4	Stage I	1	Good	0	EFV BASED	1	YES	1	First Line	1	8.08333	>5	4	ART Experienced	0	Target not Detected	0	SUPPRESSED	0	EFV BASED	5		1			Married	1	C/S	1	H/C III&IV	2	0		Yes	0	2021-01-12	Yes	0	Exclusive Breast Feeding	1
703	216.1	36	>35	3	75	156	30.82	>30	4	Stage I	1	Good	0	EFV BASED	1	YES	1	First Line	1	5.25	>5	4	ART Experienced	0	Target not Detected	0	SUPPRESSED	0	EFV BASED	5		1			Married	1	SVD	2	Clinic/HC II	3	0		Yes	0	2021-06-03	Yes	0	Complementary Feeding	2
704	467.1	36	>35	3	75	156	30.82	>30	4	Stage I	1	Good	0	EFV BASED	1	YES	1	First Line	1	3.5	>2 to 5	3	ART Experienced	0	Target not Detected	0	SUPPRESSED	0	EFV BASED	5		1			Married	1	C/S	1	H/C III&IV	2	0		Yes	0	2023-03-16	Yes	0	Exclusive Breast Feeding	1
705	552.1	36	>35	3	75	156	30.82	>30	4	Stage I	1	Good	0	EFV BASED	1	YES	1	First Line	1	4.91667	>2 to 5	3	ART Experienced	0	Target not Detected	0	SUPPRESSED	0	DTG BASED	0	0	0			Married	1	C/SECTION	1	Hospital	1	0		Yes	0	2019-11-04	Yes	0	Exclusive Breast Feeding	1
706	46.1	36	>35	3	75	156	30.82	>30	4	Stage I	1	Good	0	EFV BASED	1	YES	1	First Line	1	3.41667	>2 to 5	3	ART Experienced	0	Target not Detected	0	SUPPRESSED	0	DTG BASED	0	0	0			Married	1	SVD	2	Hospital	1	0		Yes	0	2022-02-22	Yes	0	Exclusive Breast Feeding	1
707	771.1	36	>35	3	78	159	30.85	>30	4	Stage I	1	Good	0	EFV BASED	1	YES	1	First Line	1	8.83333	>5	4	ART Experienced	0	Target not Detected	0	SUPPRESSED	0	EFV BASED	5		1			SEPARATED	3	SVD	2	Clinic/HC II	3	0		Yes	0	2021-07-05	Yes	0	Exclusive Breast Feeding	1
708	201.1	36	>35	3	84	165	30.85	>30	4	Stage I	1	Good	0	DTG BASED	0	No	0	First Line	1	2.5	>2 to 5	3	ART Experienced	0	91	91	SUPPRESSED	0	DTG BASED	4		0			COHABITING	1	C/SECTION	1	H/C III&IV	2	0		Yes	0	2019-11-25	Yes	0	Exclusive Breast Feeding	1
709	224.1	36	>35	3	79	160	30.86	>30	4	Stage I	1	Good	0	PI BASED	2	YES	1	First Line	1	12.6667	>5	4	ART Experienced	0	Target not Detected	0	SUPPRESSED	0	PI BASED	6		2			Married	1	SVD	2	H/C III&IV	2	0		Yes	0	2019-03-27	Yes	0	Exclusive Breast Feeding	1
710	790.1	36	>35	3	80	161	30.86	>30	4	Stage I	1	Good	0	NVP BASED	3	YES	1	First Line	1	9.33333	>5	4	ART Experienced	0	Target not Detected	0	SUPPRESSED	0	NVP BASED	7		3			Single	2	S.V.D	2	Hospital	1	0		Yes	0	2023-05-23	Yes	0	Exclusive Breast Feeding	1
711	719.1	36	>35	3	82	163	30.86	>30	4	Stage I	1	Good	0	EFV BASED	1	YES	1	First Line	1	7.91667	>5	4	ART Experienced	0	22	22	SUPPRESSED	0	DTG BASED	0	0	0			Married	1	SVD	2	H/C III&IV	2	0		Yes	0	2021-01-29	Yes	0	Exclusive Breast Feeding	1
712	698.1	36	>35	3	75	155.7	30.94	>30	4	Stage I	1	Good	0	EFV BASED	1	YES	1	Second Line	2	7.41667	>5	4	ART Experienced	0	401	401	UNSUPPRESSED	1	PI BASED	2		2			Married	1	SVD	2	Hospital	1	0		Yes	0	2023-02-13	Yes	0	Exclusive Breast Feeding	1
713	452.1	36	>35	3	82	162.5	31.05	>30	4	Stage I	1	Good	0	EFV BASED	1	YES	1	First Line	1	3.25	>2 to 5	3	ART Experienced	0	Target not Detected	0	SUPPRESSED	0	DTG BASED	0	0	0			Married	1	SVD	2	Hospital	1	0		Yes	0	2020-01-08	Yes	0	Exclusive Breast Feeding	1
714	852.1	36	>35	3	81	161.2	31.17	>30	4	Stage I	1	Good	0	EFV BASED	1	YES	1	First Line	1	11.3333	>5	4	ART Experienced	0	Target not Detected	0	SUPPRESSED	0	EFV BASED	5		1			Single	2	SVD	2	Clinic/HC II	3	0		Yes	0	2020-07-09	Yes	0	Exclusive Breast Feeding	1
715	706.1	36	>35	3	74	154	31.2	>30	4	Stage I	1	Good	0	EFV BASED	1	YES	1	First Line	1	7.58333	>5	4	ART Experienced	0	Target not Detected	0	SUPPRESSED	0	DTG BASED	0	0	0			Single	2	SV	2	H/C III&IV	2	0		Yes	0	2021-06-29	Yes	0	Exclusive Breast Feeding	1
716	161.1	36	>35	3	81	161	31.25	>30	4	Stage I	1	Good	0	DTG BASED	0	YES	1	First Line	1	4.33333	>2 to 5	3	ART Experienced	0	Target not Detected	0	SUPPRESSED	0	DTG BASED	4		0			Single	2	SVd	2	Hospital	1	0		Yes	0	2019-10-11	Yes	0	Exclusive Breast Feeding	1
717	512.1	16	15-24	1	80	159.9	31.2891	>30	4	Stage I	1	Good	0	EFV BASED	1	YES	1	First Line	1	4.33333	>2 to 5	3	ART Experienced	0	Target not Detected	0	SUPPRESSED	0	EFV BASED	5		1			Single	2	SVD	2	H/C III&IV	2	0		Yes	0	2020-04-17	Yes	0	Exclusive Breast Feeding	1
718	822.1	36	>35	3	88	167.5	31.37	>30	4	Stage I	1	Good	0	EFV BASED	1	YES	1	First Line	1	10.3333	>5	4	ART Experienced	0	Target not Detected	0	SUPPRESSED	0	DTG BASED	0	0	0			Single	2	SVD	2	H/C III&IV	2	0		Yes	0	2023-06-05	Yes	0	Exclusive Breast Feeding	1
719	267.1	36	>35	3	74.5	154	31.41	>30	4	Stage I	1	Good	0	EFV BASED	1	YES	1	First Line	1	8.16667	>5	4	ART Experienced	0	47	47	SUPPRESSED	0	EFV BASED	5		1			Married	1	SVD	2	Clinic/HC II	3	0		Yes	0	2020-03-24	Yes	0	Complementary Feeding	2
720	40.1	36	>35	3	87	166.3	31.46	>30	4	Stage I	1	Good	0	EFV BASED	1	YES	1	First Line	1	2.91667	>2 to 5	3	ART Experienced	0	Target not Detected	0	SUPPRESSED	0	DTG BASED	0	0	0			Married	1	CS	1	Hospital	1	0		Yes	0	2019-10-16	Yes	0	Exclusive Breast Feeding	1
721	#N/A	28	25-35	2	77	156.4	31.4787	>30	4	Stage I	1	Good	0	EFV BASED	1	NO	0	First Line	1	5	2 to 5	3	ART Experienced	0	Target not Detected	0	SUPPRESSED	0	EFV BASED	5					SEPARATED	3	SVD	2	Hospital	1	0		Yes	0	2022-05-23	Yes	0	Exclusive Breast Feeding	1
722	226.1	36	>35	3	78	157.3	31.52	>30	4	Stage I	1	Good	0	EFV BASED	1	YES	1	First Line	1	7.25	>5	4	ART Experienced	0	Target not Detected	0	SUPPRESSED	0	DTG BASED	0	0	0			Single	2	SVD	2	H/C III&IV	2	0		Yes	0	2022-06-10	Yes	0	Exclusive Breast Feeding	1
723	388.1	36	>35	3	100	178	31.56	>30	4	Stage I	1	Good	0	DTG BASED	0	No	0	First Line	1	2	1 to 2	2	ART Experienced	0	Target not Detected	0	SUPPRESSED	0	DTG BASED	4		0			NA	4	SVD	2	Hospital	1	0		Yes	0	2022-01-20	Yes	0	Exclusive Breast Feeding	1
724	277.1	36	>35	3	73	152	31.6	>30	4	Stage I	1	Good	0	EFV BASED	1	YES	1	First Line	1	4.91667	>2 to 5	3	ART Experienced	0	Target not Detected	0	SUPPRESSED	0	DTG BASED	0	0	0			COHABITING	1	SVD	2	Hospital	1	0		Yes	0	2020-12-04	Yes	0	Exclusive Breast Feeding	1
725	917.1	36	>35	3	85	164	31.6	>30	4	Stage I	1	Good	0	EFV BASED	1	YES	1	First Line	1	15.5833	>5	4	ART Experienced	0	Target not Detected	0	SUPPRESSED	0	PI BASED	2		2			Single	2	C/SECTION	1	H/C III&IV	2	0		Yes	0	2021-06-04	Yes	0	Exclusive Breast Feeding	1
726	67.1	36	>35	3	85	164	31.6	>30	4	Stage I	1	Good	0	EFV BASED	1	YES	1	First Line	1	6.25	>5	4	ART Experienced	0	Target not Detected	0	SUPPRESSED	0	DTG BASED	0	0	0			Married	1	SVD	2	Hospital	1	0		Yes	0	2022-03-10	Yes	0	Exclusive Breast Feeding	1
727	759.1	36	>35	3	78	157	31.64	>30	4	Stage I	1	Good	0	EFV BASED	1	YES	1	First Line	1	8.66667	>5	4	ART Experienced	0	Target not Detected	0	SUPPRESSED	0	EFV BASED	5		1			SEPARATED	3	SVD	2	H/C III&IV	2	0		Yes	0	2020-09-18	Yes	0	Unknown	5
728	504.1	36	>35	3	86	164	31.98	>30	4	Stage I	1	Good	0	EFV BASED	1	YES	1	First Line	1	4.16667	>2 to 5	3	ART Experienced	0	Target not Detected	0	SUPPRESSED	0	DTG BASED	0	0	0			Single	2	SVD	2	Home	4	1		Yes	0	2020-07-07	Yes	0	Exclusive Breast Feeding	1
729	693.1	36	>35	3	84	162	32.01	>30	4	Stage I	1	Good	0	EFV BASED	1	YES	1	First Line	1	7.25	>5	4	ART Experienced	0	Target not Detected	0	SUPPRESSED	0	EFV BASED	5		1			COHABITING	1	SVD	2	H/C III&IV	2	0		Yes	0	2020-08-20	Yes	0	Exclusive Breast Feeding	1
730	651.1	36	>35	3	82	160	32.03	>30	4	Stage I	1	Good	0	EFV BASED	1	YES	1	First Line	1	6.58333	>5	4	ART Experienced	0	Target not Detected	0	SUPPRESSED	0	DTG BASED	0	0	0			Married	1	NORMAL DELIVERY	2	Hospital	1	0		Yes	0	2022-06-21	Yes	0	Exclusive Breast Feeding	1
731	814.1	36	>35	3	78	156	32.05	>30	4	Stage I	1	Good	0	EFV BASED	1	YES	1	First Line	1	10.1667	>5	4	ART Experienced	0	Target not Detected	0	SUPPRESSED	0	EFV BASED	5		1			Married	1	S.V.D	2	Clinic/HC II	3	0		Yes	0	2023-09-22	Yes	0	Exclusive Breast Feeding	1
732	16.1	36	>35	3	78	156	32.05	>30	4	Stage I	1	Good	0	EFV BASED	1	YES	1	First Line	1	7.41667	>5	4	ART Experienced	0	386	386	UNSUPPRESSED	1	DTG BASED	0	0	0			Single	2	SVD	2	Clinic/HC II	3	0		Yes	0	2022-04-21	Yes	0	Exclusive Breast Feeding	1
733	901.1	36	>35	3	80	158	32.05	>30	4	Stage I	1	Good	0	NVP BASED	3	YES	1	First Line	1	14	>5	4	ART Experienced	0	Target not Detected	0	SUPPRESSED	0	DTG BASED	0	0	0			Single	2	SVD	2	H/C III&IV	2	0		Yes	0	2021-09-21	Yes	0	Exclusive Breast Feeding	1
734	285.1	36	>35	3	81	158.9	32.08	>30	4	Stage I	1	Good	0	NVP BASED	3	YES	1	First Line	1	7.91667	>5	4	ART Experienced	0	<40	<40	SUPPRESSED	0	DTG BASED	0	0	0			Married	1	SVD	2	H/C III&IV	2	0		Yes	0	2021-08-02	Yes	0	Exclusive Breast Feeding	1
735	668.1	36	>35	3	75	152.8	32.12	>30	4	Stage I	1	Good	0	EFV BASED	1	YES	1	First Line	1	6.83333	>5	4	ART Experienced	0	Target not Detected	0	SUPPRESSED	0	EFV BASED	5		1			Widowed	3	S.V.D	2	Home	4	1		Yes	0	2023-07-01	Yes	0	Exclusive Breast Feeding	1
736	559.1	36	>35	3	79	156.7	32.17	>30	4	Stage I	1	Good	0	DTG BASED	0	YES	1	First Line	1	5	>2 to 5	3	ART Experienced	0	Target not Detected	0	SUPPRESSED	0	DTG BASED	4		0			Single	2	SVD	2	Hospital	1	0		Yes	0	2020-06-16	Yes	0	Exclusive Breast Feeding	1
737	860.1	36	>35	3	80	157.5	32.25	>30	4	Stage I	1	Good	0	NVP BASED	3	YES	1	First Line	1	11.5833	>5	4	ART Experienced	0	Target not Detected	0	SUPPRESSED	0	DTG BASED	0	0	0			Married	1	C/Section	1	Hospital	1	0		Yes	0	2022-11-25	Yes	0	Exclusive Breast Feeding	1
738	848.1	36	>35	3	76	153.5	32.26	>30	4	Stage I	1	Good	0	NVP BASED	3	YES	1	First Line	1	11.1667	>5	4	ART Experienced	0	Target not Detected	0	SUPPRESSED	0	DTG BASED	0	0	0			COHABITING	1	C - SECTION	1	Hospital	1	0		Yes	0	2022-08-10	Yes	0	Exclusive Breast Feeding	1
739	707.1	36	>35	3	88	165	32.32	>30	4	Stage I	1	Good	0	NVP BASED	3	YES	1	First Line	1	7.58333	>5	4	ART Experienced	0	Target not Detected	0	SUPPRESSED	0	NVP BASED	7		3			Single	2	SVD	2	Clinic/HC II	3	0		Yes	0	2022-02-14	Yes	0	Replacement Feeding	4
740	582.1	36	>35	3	88	165	32.32	>30	4	Stage II	2	Good	0	EFV BASED	1	YES	1	First Line	1	5.33333	>5	4	ART Experienced	0	Target not Detected	0	SUPPRESSED	0	EFV BASED	5		1			Single	2	C/S	1	Hospital	1	0		Yes	0	2021-01-16	Yes	0	Replacement Feeding	4
741	328.1	36	>35	3	75	152.2	32.38	>30	4	Stage I	1	Good	0	DTG BASED	0	No	0	First Line	1	0.5	<1	1	ART Naïve	1	Target not Detected	0	SUPPRESSED	0	DTG BASED	4		0			Married	1	SVD	2	H/C III&IV	2	0		Yes	0	2023-01-05	Yes	0	Exclusive Breast Feeding	1
742	574.1	36	>35	3	74	151	32.45	>30	4	Stage I	1	Good	0	DTG BASED	0	YES	1	First Line	1	5.25	>5	4	ART Experienced	0	28	28	SUPPRESSED	0	DTG BASED	4		0			Married	1	S.V.D	2	H/C III&IV	2	0		Yes	0	2023-04-04	Yes	0	Exclusive Breast Feeding	1
743	61.1	36	>35	3	81	158	32.45	>30	4	Stage I	1	Good	0	EFV BASED	1	YES	1	First Line	1	5.5	>5	4	ART Experienced	0	Target not Detected	0	SUPPRESSED	0	EFV BASED	5		1			Single	2	SVD	2	Clinic/HC II	3	0		Yes	0	2023-07-17	Yes	0	Exclusive Breast Feeding	1
744	501.1	36	>35	3	80	157	32.46	>30	4	Stage I	1	Good	0	EFV BASED	1	YES	1	First Line	1	4.08333	>2 to 5	3	ART Experienced	0	Target not Detected	0	SUPPRESSED	0	DTG BASED	0	0	0			Single	2	SVD	2	Hospital	1	0		Yes	0	2022-07-20	Yes	0	Exclusive Breast Feeding	1
745	754.1	36	>35	3	79	156	32.46	>30	4	Stage I	1	Good	0	EFV BASED	1	YES	1	First Line	1	8.58333	>5	4	ART Experienced	0	Target not Detected	0	SUPPRESSED	0	DTG BASED	0	0	0			COHABITING	1	S.V.D	2	H/C III&IV	2	0		Yes	0	2023-01-16	Yes	0	Exclusive Breast Feeding	1
746	269.1	36	>35	3	77	153.8	32.55	>30	4	Stage I	1	Good	0	EFV BASED	1	YES	1	First Line	1	4.33333	>2 to 5	3	ART Experienced	0	Target not Detected	0	SUPPRESSED	0	DTG BASED	0	0	0			Married	1	SVD	2	Hospital	1	0		Yes	0	2020-03-23	Yes	0	Exclusive Breast Feeding	1
747	694.1	36	>35	3	78	154.6	32.63	>30	4	Stage I	1	Good	0	EFV BASED	1	YES	1	First Line	1	7.25	>5	4	ART Experienced	0	Target not Detected	0	SUPPRESSED	0	DTG BASED	0	0	0			Single	2	SVD	2	H/C III&IV	2	0		Yes	0	2020-03-19	Yes	0	Exclusive Breast Feeding	1
748	455.1	36	>35	3	90	166	32.66	>30	4	Stage I	1	Good	0	EFV BASED	1	YES	1	First Line	1	3.33333	>2 to 5	3	ART Experienced	0	Target not Detected	0	SUPPRESSED	0	DTG BASED	0	0	0			COHABITING	1	SVD	2	H/C III&IV	2	0		Yes	0	2023-01-12	Yes	0	Exclusive Breast Feeding	1
749	776.1	36	>35	3	88	164	32.72	>30	4	Stage I	1	Good	0	EFV BASED	1	YES	1	First Line	1	8.91667	>5	4	ART Experienced	0	Target not Detected	0	SUPPRESSED	0	EFV BASED	5		1			Married	1	C/S	1	Hospital	1	0		Yes	0	2022-08-30	Yes	0	Mixed Feeding	2
750	406.1	36	>35	3	88	164	32.72	>30	4	Stage I	1	Good	0	DTG BASED	0	No	0	First Line	1	2.5	>2 to 5	3	ART Experienced	0	32634	32634	UNSUPPRESSED	1	DTG BASED	4		0			Single	2	C/SECTION	1	H/C III&IV	2	0		Yes	0	2021-08-16	Yes	0	Exclusive Breast Feeding	1
751	300.1	36	>35	3	89	164.9	32.73	>30	4	Stage I	1	Good	0	NVP BASED	3	YES	1	First Line	1	15.5	>5	4	ART Experienced	0	Target not Detected	0	SUPPRESSED	0	EFV BASED	1		1			Single	2	SVD	2	Clinic/HC II	3	0		Yes	0	2022-09-20	Yes	0	Exclusive Breast Feeding	1
752	325.1	36	>35	3	87	163	32.74	>30	4			Good	0	EFV BASED	1	YES	1	First Line	1						<40	<40	SUPPRESSED	0	EFV BASED	5		1			SEPARATED	3	SVD	2	Hospital	1	0		Yes	0	2020-10-15	Yes	0	Exclusive Breast Feeding	1
753	604.1	36	>35	3	87	163	32.74	>30	4	Stage I	1	Good	0	DTG BASED	0	YES	1	First Line	1	5.75	>5	4	ART Experienced	0	Target not Detected	0	SUPPRESSED	0	DTG BASED	4		0			Married	1	SVD	2	H/C III&IV	2	0		Yes	0	2020-11-11	Yes	0	Exclusive Breast Feeding	1
754	270.1	36	>35	3	87	162.7	32.87	>30	4			Good	0	NVP BASED	3	YES	1	First Line	1	15.5	>5	4	ART Experienced	0	Target not Detected	0	SUPPRESSED	0	DTG BASED	0	0	0			Single	2	C/SECTION	1	H/C III&IV	2	0		Yes	0	2023-07-04	Yes	0	Exclusive Breast Feeding	1
755	4.1	36	>35	3	74	150	32.89	>30	4	Stage I	1	Good	0	NVP BASED	3	YES	1	First Line	1	8.41667	>5	4	ART Experienced	0	Target not Detected	0	SUPPRESSED	0	DTG BASED	0	0	0			Single	2	SVD	2	Hospital	1	0		Yes	0	2023-06-21	Yes	0	Exclusive Breast Feeding	1
756	791.1	37	>35	3	83	158.5	33.04	>30	4	Stage I	1	Good	0	EFV BASED	1	YES	1	First Line	1	9.33333	>5	4	ART Experienced	0	168	168	SUPPRESSED	0	DTG BASED	0	0	0			Single	2	SVD	2	Hospital	1	0		Yes	0	2022-09-06	Yes	0	Exclusive Breast Feeding	1
757	361.1	37	>35	3	82	157.5	33.06	>30	4	Stage I	1	Good	0	DTG BASED	0	No	0	First Line	1	1.41667	1 to 2	2	ART Experienced	0	Target not Detected	0	SUPPRESSED	0	DTG BASED	4		0			Single	2	SVD	2	Hospital	1	0		Yes	0	2021-08-05	Yes	0	Exclusive Breast Feeding	1
758	785.1	37	>35	3	90	165	33.06	>30	4	Stage I	1	Good	0	EFV BASED	1	YES	1	Second Line	2	9.08333	>5	4	ART Experienced	0	Target not Detected	0	SUPPRESSED	0	PI BASED	2		2			Married	1	SVD	2	H/C III&IV	2	0		Yes	0	2021-04-21	Yes	0	Exclusive Breast Feeding	1
759	94.1	37	>35	3	84	159.4	33.06	>30	4	Stage I	1	Good	0			YES	1	First Line	1	9.41667	>5	4	ART Experienced	0	Target not Detected	0	SUPPRESSED	0	DTG BASED			0			Married	1	SVD	2	Hospital	1	0		Yes	0	2022-11-29	Yes	0	Exclusive Breast Feeding	1
760	125.1	37	>35	3	80	155.5	33.08	>30	4	Stage I	1	Good	0	EFV BASED	1	YES	1	Second Line	2	15	>5	4	ART Experienced	0	166	166	SUPPRESSED	0	DTG BASED	0	0	0			SEPARATED	3	SVD	2	Hospital	1	0		Yes	0	2022-08-30	Yes	0	Exclusive Breast Feeding	1
761	608.1	37	>35	3	93	167.6	33.11	>30	4	Stage I	1	Good	0	EFV BASED	1	YES	1	First Line	1	5.83333	>5	4	ART Experienced	0	Target not Detected	0	SUPPRESSED	0	EFV BASED	5		1			Single	2	C/SECTION	1	Hospital	1	0		Yes	0	2023-05-11	Yes	0	Exclusive Breast Feeding	1
762	436.1	37	>35	3	80	155	33.3	>30	4	Stage I	1	Good	0	DTG BASED	0	No	0	First Line	1	3	>2 to 5	3	ART Experienced	0	<50	<50	SUPPRESSED	0	DTG BASED	4		0			Single	2	SVD	2	H/C III&IV	2	0		Yes	0	2022-07-04	Yes	0	Exclusive Breast Feeding	1
763	829.1	37	>35	3	82	156.9	33.31	>30	4	Stage I	1	Good	0	NVP BASED	3	YES	1	First Line	1	10.5	>5	4	ART Experienced	0	Target not Detected	0	SUPPRESSED	0	DTG BASED	0	0	0			Single	2			Hospital	1	0		Yes	0	2020-03-19	Yes	0	Exclusive Breast Feeding	1
764	245.1	37	>35	3	78	153	33.32	>30	4	Stage I	1	Good	0	NVP BASED	3	YES	1	First Line	1	15.4167	>5	4	ART Experienced	0	Target not Detected	0	SUPPRESSED	0	DTG BASED	0	0	0			Single	2	C/SECTION	1	Hospital	1	0		Yes	0	2021-11-02	Yes	0	Exclusive Breast Feeding	1
765	419.1	37	>35	3	75	150	33.33	>30	4	Stage I	1	Good	0	DTG BASED	0	No	0	First Line	1	2.75	>2 to 5	3	ART Experienced	0	Target not Detected	0	SUPPRESSED	0	DTG BASED	4		0			Married	1	SVD	2	H/C III&IV	2	0		Yes	0	2021-08-16	Yes	0	Exclusive Breast Feeding	1
766	445.1	37	>35	3	75	149.9	33.38	>30	4	Stage I	1	Good	0	NVP BASED	3	YES	1	Second Line	2	3.16667	>2 to 5	3	ART Experienced	0	Target not Detected	0	SUPPRESSED	0	PI BASED	2		2			Single	2	C/Section	1	Hospital	1	0		Yes	0	2022-10-25	Yes	0	Exclusive Breast Feeding	1
767	633.1	37	>35	3	100	173	33.41	>30	4	Stage I	1	Good	0	EFV BASED	1	YES	1	First Line	1	6.25	>5	4	ART Experienced	0	<40	<40	SUPPRESSED	0	DTG BASED	0	0	0			Single	2	SVD	2	Hospital	1	0		Yes	0	2022-02-08	Yes	0	Exclusive Breast Feeding	1
768	833.1	37	>35	3	89	163	33.5	>30	4	Stage I	1	Good	0	EFV BASED	1	YES	1	First Line	1	10.6667	>5	4	ART Experienced	0	Target not Detected	0	SUPPRESSED	0	EFV BASED	5		1			Married	1	SVD	2	Hospital	1	0		Yes	0	2021-11-23	Yes	0	Exclusive Breast Feeding	1
769	797.1	37	>35	3	88	162	33.53	>30	4	Stage I	1	Good	0	EFV BASED	1	YES	1	First Line	1	9.5	>5	4	ART Experienced	0	Target not Detected	0	SUPPRESSED	0	DTG BASED	0	0	0			Single	2	SVD	2	H/C III&IV	2	0		Yes	0	2021-07-08	Yes	0	Exclusive Breast Feeding	1
770	456.1	37	>35	3	81	155.3	33.58	>30	4	Stage I	1	Good	0	EFV BASED	1	YES	1	First Line	1	3.33333	>2 to 5	3	ART Experienced	0	Target not Detected	0	SUPPRESSED	0	EFV BASED	5		1			Married	1	C/S	1	Hospital	1	0		Yes	0	2020-05-14	Yes	0	Complementary Feeding	2
771	850.1	37	>35	3	86	160	33.59	>30	4	Stage I	1	Good	0	EFV BASED	1	YES	1	Second Line	2	11.25	>5	4	ART Experienced	0	Target not Detected	0	SUPPRESSED	0	PI BASED	2		2			Married	1	SVD	2	Hospital	1	0		Yes	0	2020-05-28	Yes	0	Exclusive Breast Feeding	1
772	254.1	37	>35	3	85	159	33.62	>30	4	Stage I	1	Good	0	NVP BASED	3	YES	1	First Line	1	8.91667	>5	4	ART Experienced	0	Target not Detected	0	SUPPRESSED	0	DTG BASED	0	0	0			Married	1	C/S	1	Hospital	1	0		Yes	0	2022-04-27	Yes	0	Exclusive Breast Feeding	1
773	293.1	37	>35	3	85	159	33.62	>30	4	Stage I	1	Good	0	DTG BASED	0	No	0	First Line	1	1.58333	1 to 2	2	ART Experienced	0	<20	<20	SUPPRESSED	0	DTG BASED	4		0			COHABITING	1	C/S	1	Hospital	1	0		Yes	0	2022-01-03	Yes	0	Exclusive Breast Feeding	1
774	144.1	37	>35	3	76	150.1	33.73	>30	4	Stage I	1	Good	0	EFV BASED	1	YES	1	First Line	1	4.33333	>2 to 5	3	ART Experienced	0	Target not Detected	0	SUPPRESSED	0	DTG BASED	0	0	0			Married	1	SVD	2	Hospital	1	0		Yes	0	2021-12-01	Yes	0	Exclusive Breast Feeding	1
775	865.1	37	>35	3	78	152	33.76	>30	4	Stage I	1	Good	0	NVP BASED	3	YES	1	First Line	1	11.75	>5	4	ART Experienced	0	<20	<20	SUPPRESSED	0	DTG BASED	0	0	0			Married	1	S.V.D	2	Clinic/HC II	3	0		Yes	0	2023-05-10	Yes	0	Exclusive Breast Feeding	1
776	182.1	37	>35	3	78	152	33.76	>30	4	Stage I	1	Good	0	EFV BASED	1	YES	1	First Line	1	3	>2 to 5	3	ART Experienced	0	Target not Detected	0	SUPPRESSED	0	DTG BASED	0	0	0			Single	2	C/S	1	Hospital	1	0		Yes	0	2022-09-16	Yes	0	Exclusive Breast Feeding	1
777	515.1	37	>35	3	91	164	33.83	>30	4	Stage I	1	Good	0	EFV BASED	1	YES	1	First Line	1	4.41667	>2 to 5	3	ART Experienced	0	Target not Detected	0	SUPPRESSED	0	DTG BASED	0	0	0			COHABITING	1	C/S	1	H/C III&IV	2	0		Yes	0	2022-01-11	Yes	0	Exclusive Breast Feeding	1
778	634.1	37	>35	3	91	164	33.83	>30	4			Good	0	NVP BASED	3	YES	1	First Line	1	6.25	>5	4	ART Experienced	0	Target not Detected	0	SUPPRESSED	0	NVP BASED	7		3			Single	2	C/S	1	Hospital	1	0		Yes	0	2020-07-08	Yes	0	Exclusive Breast Feeding	1
779	372.1	37	>35	3	97	169	33.96	>30	4	Stage I	1	Good	0	DTG BASED	0	No	0	First Line	1	1.75	1 to 2	2	ART Experienced	0	<20	<20	SUPPRESSED	0	DTG BASED	4		0			Single	2	SVD	2	H/C III&IV	2	0		Yes	0	2021-08-25	Yes	0	Exclusive Breast Feeding	1
780	71.1	37	>35	3	83	156	34.11	>30	4	Stage I	1	Good	0	EFV BASED	1	YES	1	First Line	1	6.75	>5	4	ART Experienced	0	Target not Detected	0	SUPPRESSED	0	DTG BASED	0	0	0			SEPARATED	3	C/Section	1	Hospital	1	0		Yes	0	2022-10-18	Yes	0	Exclusive Breast Feeding	1
781	398.1	37	>35	3	83	156	34.11	>30	4	Stage I	1	Good	0	DTG BASED	0	No	0	First Line	1	2.25	>2 to 5	3	ART Experienced	0	Target not Detected	0	SUPPRESSED	0	DTG BASED	4		0			Married	1	SVD	2	Clinic/HC II	3	0		Yes	0	2020-06-24	Yes	0	Exclusive Breast Feeding	1
782	56.1	37	>35	3	92	164	34.21	>30	4	Stage I	1	Good	0	EFV BASED	1	YES	1	First Line	1	4.5	>2 to 5	3	ART Experienced	0	Target not Detected	0	SUPPRESSED	0	DTG BASED	0	0	0			Single	2	SVD	2	Hospital	1	0		Yes	0	2023-03-03	Yes	0	Replacement Feeding	4
783	823.1	37	>35	3	75	148	34.24	>30	4			Good	0	EFV BASED	1	YES	1	First Line	1	10.3333	>5	4	ART Experienced	0	<20	<20	SUPPRESSED	0	DTG BASED	0	0	0			Married	1	SVD	2	H/C III&IV	2	0		Yes	0	2022-08-01	Yes	0	Exclusive Breast Feeding	1
784	221.1	37	>35	3	90	162	34.29	>30	4	Stage I	1	Good	0	EFV BASED	1	YES	1	First Line	1	8.08333	>5	4	ART Experienced	0	347	347	UNSUPPRESSED	1	DTG BASED	0	0	0			Single	2	SVD	2	Clinic/HC II	3	0		Yes	0	2021-08-16	Yes	0	Exclusive Breast Feeding	1
785	919.1	37	>35	3	83	155.5	34.33	>30	4	Stage I	1	Good	0	NVP BASED	3	YES	1	First Line	1	15.9167	>5	4	ART Experienced	0	Target not Detected	0	SUPPRESSED	0	DTG BASED	0	0	0			COHABITING	1	SVD	2	H/C III&IV	2	0		Yes	0	2021-12-16	Yes	0	Exclusive Breast Feeding	1
786	35.1	37	>35	3	76	148.7	34.37	>30	4	Stage I	1	Good	0	DTG BASED	0	No	0	First Line	1	1.75	1 to 2	2	ART Experienced	0	655	655	UNSUPPRESSED	1	DTG BASED	4		0			Married	1	S.V.D	2	H/C III&IV	2	0		Yes	0	2023-08-16	Yes	0	Unknown	5
787	897.1	37	>35	3	88	160	34.38	>30	4	Stage I	1	Good	0	NVP BASED	3	YES	1	First Line	1	13.8333	>5	4	ART Experienced	0	Target not Detected	0	SUPPRESSED	0	DTG BASED	0	0	0			COHABITING	1	SVD	2	Hospital	1	0		Yes	0	2021-11-23	Yes	0	Exclusive Breast Feeding	1
788	595.1	37	>35	3	80	152.5	34.4	>30	4	Stage I	1	Good	0	EFV BASED	1	YES	1	First Line	1	5.58333	>5	4	ART Experienced	0	<20	<20	SUPPRESSED	0	EFV BASED	5		1			COHABITING	1	EMERGENCY C/S	1	Clinic/HC II	3	0		Yes	0	2023-04-24	Yes	0	Exclusive Breast Feeding	1
789	116.1	37	>35	3	93	163.5	34.79	>30	4	Stage I	1	Good	0	NVP BASED	3	YES	1	First Line	1	13.1667	>5	4	ART Experienced	0	38	38	SUPPRESSED	0	DTG BASED	0	0	0			Married	1	SVD	2	Hospital	1	0		Yes	0	2020-11-16	Yes	0	Exclusive Breast Feeding	1
790	765.1	37	>35	3	100	169.5	34.81	>30	4	Stage I	1	Good	0	EFV BASED	1	YES	1	First Line	1	8.75	>5	4	ART Experienced	0	Target not Detected	0	SUPPRESSED	0	DTG BASED	0	0	0			SEPARATED	3	S.V.D	2	Hospital	1	0		Yes	0	2023-08-21	Yes	0	Unknown	5
791	32.1	37	>35	3	101	170	34.95	>30	4	Stage I	1	Good	0	DTG BASED	0	No	0	First Line	1	1.25	1 to 2	2	ART Experienced	0	Target not Detected	0	SUPPRESSED	0	DTG BASED	4		0			Single	2	S.V.D	2	H/C III&IV	2	0		Yes	0	2023-05-18	Yes	0	Exclusive Breast Feeding	1
792	575.1	38	>35	3	90	160	35.16	>30	4	Stage I	1	Good	0	DTG BASED	0	YES	1	First Line	1	5.25	>5	4	ART Experienced	0	Target not Detected	0	SUPPRESSED	0	DTG BASED	4		0			Married	1	SVD	2	Hospital	1	0		Yes	0	2021-09-02	Yes	0	Exclusive Breast Feeding	1
793	220.1	38	>35	3	84	154.3	35.28	>30	4	Stage I	1	Good	0	EFV BASED	1	YES	1	Second Line	2	5.41667	>5	4	ART Experienced	0	23	23	SUPPRESSED	0	DTG BASED	0	0	0			NA	4	SVD	2	Clinic/HC II	3	0		Yes	0	2020-08-14	Yes	0	Exclusive Breast Feeding	1
794	446.1	38	>35	3	94	163.2	35.29	>30	4	Stage I	1	Good	0	EFV BASED	1	YES	1	First Line	1	3.16667	>2 to 5	3	ART Experienced	0	Target not Detected	0	SUPPRESSED	0	DTG BASED	0	0	0			Single	2	SVD	2	Hospital	1	0		Yes	0	2022-02-15	Yes	0	Exclusive Breast Feeding	1
795	407.1	38	>35	3	90	159.5	35.38	>30	4	Stage I	1	Good	0	EFV BASED	1	YES	1	First Line	1	2.5	>2 to 5	3	ART Experienced	0	Target not Detected	0	SUPPRESSED	0	DTG BASED	0	0	0			Single	2	SVD	2	Hospital	1	0		Yes	0	2022-04-04	Yes	0	Exclusive Breast Feeding	1
796	817.1	38	>35	3	85	155	35.38	>30	4	Stage I	1	Good	0	EFV BASED	1	No	0	First Line	1	10.25	>5	4	ART Experienced	0	Target not Detected	0	SUPPRESSED	0	EFV BASED	5		1			Married	1	SVD	2	Clinic/HC II	3	0		Yes	0	2021-08-05	Yes	0	Exclusive Breast Feeding	1
797	591.1	38	>35	3	100	168	35.43	>30	4	Stage I	1	Good	0	EFV BASED	1	YES	1	Second Line	2	5.5	>5	4	ART Experienced	0	Target not Detected	0	SUPPRESSED	0	PI BASED	2		2			Single	2	SVD	2	Clinic/HC II	3	0		Yes	0	2020-07-27	Yes	0	Exclusive Breast Feeding	1
798	899.1	38	>35	3	91	160.02	35.54	>30	4	Stage I	1	Good	0	EFV BASED	1	YES	1	First Line	1	13.9167	>5	4	ART Experienced	0	Target not Detected	0	SUPPRESSED	0	EFV BASED	5		1			Married	1	C/S	1	Hospital	1	0		Yes	0	2020-06-11	Yes	0	Exclusive Breast Feeding	1
799	491.1	38	>35	3	77	147	35.63	>30	4	Stage I	1	Good	0	EFV BASED	1	YES	1	First Line	1	3.91667	>2 to 5	3	ART Experienced	0	Target not Detected	0	SUPPRESSED	0	DTG BASED	0	0	0			Single	2	SVD	2	Clinic/HC II	3	0		Yes	0	2020-08-03	Yes	0	Exclusive Breast Feeding	1
800	404.1	38	>35	3	95	163	35.76	>30	4	Stage I	1	Good	0	EFV BASED	1	YES	1	First Line	1	2.41667	>2 to 5	3	ART Experienced	0	Target not Detected	0	SUPPRESSED	0	EFV BASED	5		1			Married	1	C/SCTION	1	Hospital	1	0		Yes	0	2020-10-27	Yes	0	Exclusive Breast Feeding	1
801	741.1	38	>35	3	92	160	35.94	>30	4	Stage I	1	Good	0	EFV BASED	1	YES	1	First Line	1	8.33333	>5	4	ART Experienced	0	Target not Detected	0	SUPPRESSED	0	DTG BASED	0	0	0			Single	2	C/S	1	Hospital	1	0		Yes	0	2022-03-31	Yes	0	Mixed Feeding	2
802	755.1	38	>35	3	95	162.3	36.07	>30	4	Stage I	1	Good	0	EFV BASED	1	YES	1	First Line	1	8.58333	>5	4	ART Experienced	0	58	58	SUPPRESSED	0	DTG BASED	0	0	0			SEPARATED	3	C/SECTION	1	Hospital	1	0		Yes	0	2023-09-19	Yes	0	Exclusive Breast Feeding	1
803	624.1	38	>35	3	89	157	36.11	>30	4	Stage I	1	Good	0	EFV BASED	1	YES	1	First Line	1	6.08333	>5	4	ART Experienced	0	Target not Detected	0	SUPPRESSED	0	EFV BASED	5		1			Single	2	C/S	1	Hospital	1	0		Yes	0	2023-08-09	Yes	0	Exclusive Breast Feeding	1
804	301.1	38	>35	3	96	163	36.13	>30	4	Stage I	1	Good	0	EFV BASED	1	YES	1	First Line	1	7.5	>5	4	ART Experienced	0	<20	<20	SUPPRESSED	0	EFV BASED	5		1			Married	1	C/SECTION	1	Clinic/HC II	3	0		Yes	0	2021-08-03	Yes	0	Exclusive Breast Feeding	1
805	84.1	38	>35	3	86	154	36.26	>30	4	Stage I	1	Good	0	EFV BASED	1	YES	1	First Line	1	8.33333	>5	4	ART Experienced	0	Target not Detected	0	SUPPRESSED	0	EFV BASED	5		1			Single	2	SVD	2	Clinic/HC II	3	0		Yes	0	2022-11-21	Yes	0	Exclusive Breast Feeding	1
806	315.1	38	>35	3	93	160	36.33	>30	4	Stage I	1	Good	0			YES	1	First Line	1	3.25	>2 to 5	3	ART Experienced	0	Target not Detected	0	SUPPRESSED	0	EFV BASED			1			Single	2	SVD	2	Clinic/HC II	3	0		Yes	0	2021-08-30	Yes	0	Exclusive Breast Feeding	1
807	223.1	38	>35	3	92	158.8	36.48	>30	4	Stage I	1	Good	0	PI BASED	2	YES	1	First Line	1	20.0833	>5	4	ART Experienced	0	Target not Detected	0	SUPPRESSED	0	DTG BASED	0	0	0			Married	1	C/S	1	Hospital	1	0		Yes	0	2021-11-19	Yes	0	Exclusive Breast Feeding	1
808	457.1	38	>35	3	94	160.5	36.49	>30	4	Stage I	1	Good	0	EFV BASED	1	YES	1	First Line	1	3.33333	>2 to 5	3	ART Experienced	0	Target not Detected	0	SUPPRESSED	0	DTG BASED	0	0	0			COHABITING	1	SVD	2	Hospital	1	0		Yes	0	2021-01-12	Yes	0	Exclusive Breast Feeding	1
809	72.1	38	>35	3	91	157.9	36.5	>30	4	Stage I	1	Good	0	EFV BASED	1	YES	1	First Line	1	6.91667	>5	4	ART Experienced	0	Target not Detected	0	SUPPRESSED	0	DTG BASED	0	0	0			Single	2	SVD	2	Hospital	1	0		Yes	0	2022-05-13	Yes	0	Exclusive Breast Feeding	1
810	271.1	38	>35	3	80	148	36.52	>30	4	Stage I	1	Good	0	EFV BASED	1	YES	1	First Line	1	5.33333	>5	4	ART Experienced	0	216	216	UNSUPPRESSED	1	DTG BASED	0	0	0			COHABITING	1	S.V.D	2	H/C III&IV	2	0		Yes	0	2023-05-15	Yes	0	Exclusive Breast Feeding	1
811	720.1	38	>35	3	95	161	36.65	>30	4	Stage I	1	Good	0	EFV BASED	1	YES	1	First Line	1	7.91667	>5	4	ART Experienced	0	429	429	UNSUPPRESSED	1	DTG BASED	0	0	0			Single	2	SVD	2	Hospital	1	0		Yes	0	2023-07-31	Yes	0	Exclusive Breast Feeding	1
812	74.1	38	>35	3	95	161	36.65	>30	4	Stage I	1	Good	0	EFV BASED	1	YES	1	First Line	1	7.25	>5	4	ART Experienced	0	Target not Detected	0	SUPPRESSED	0	DTG BASED	0	0	0			Single	2	SVD	2	Home	4	1		Yes	0	2021-12-16	Yes	0	Exclusive Breast Feeding	1
813	529.1	38	>35	3	92	158	36.85	>30	4	Stage I	1	Good	0	EFV BASED	1	YES	1	First Line	1	4.66667	>2 to 5	3	ART Experienced	0	Target not Detected	0	SUPPRESSED	0	EFV BASED	5		1			Married	1	C/S	1	Clinic/HC II	3	0		Yes	0	2021-01-05	Yes	0	Exclusive Breast Feeding	1
814	576.1	38	>35	3	96	161	37.04	>30	4	Stage I	1	Good	0	EFV BASED	1	YES	1	First Line	1	5.25	>5	4	ART Experienced	0	Target not Detected	0	SUPPRESSED	0	DTG BASED	0	0	0			COHABITING	1	C/S	1	Hospital	1	0		Yes	0	2021-11-22	Yes	0	Exclusive Breast Feeding	1
815	58.1	38	>35	3	100	163.4	37.45	>30	4	Stage I	1	Good	0	EFV BASED	1	YES	1	First Line	1	4.75	>2 to 5	3	ART Experienced	0	Target not Detected	0	SUPPRESSED	0	DTG BASED	0	0	0			Single	2	SVD	2	Clinic/HC II	3	0		Yes	0	2021-09-16	Yes	0	Exclusive Breast Feeding	1
816	841.1	38	>35	3	89	153.5	37.77	>30	4	Stage I	1	Good	0	EFV BASED	1	YES	1	First Line	1	10.8333	>5	4	ART Experienced	0	Target not Detected	0	SUPPRESSED	0	DTG BASED	0	0	0			Single	2	SVD	2	Clinic/HC II	3	0		Yes	0	2022-11-29	Yes	0	Exclusive Breast Feeding	1
817	863.1	38	>35	3	107	168	37.91	>30	4	Stage I	1	Good	0	EFV BASED	1	YES	1	First Line	1	11.6667	>5	4	ART Experienced	0	<50	<50	SUPPRESSED	0	DTG BASED	0	0	0			COHABITING	1	SVD	2	Clinic/HC II	3	0		Yes	0	2020-11-18	Yes	0	Exclusive Breast Feeding	1
818	428.1	38	>35	3	108	168	38.27	>30	4	Stage II	2	Good	0	DTG BASED	0	No	0	First Line	1	2.83333	>2 to 5	3	ART Experienced	0	64	64	SUPPRESSED	0	DTG BASED	4		0			Married	1	SVD	2	H/C III&IV	2	0		Yes	0	2023-02-13	Yes	0	Exclusive Breast Feeding	1
819	30.1	38	>35	3	110	169.5	38.29	>30	4	Stage I	1	Good	0	DTG BASED	0	No	0	First Line	1	1.08333	1 to 2	2	ART Experienced	0	Target not Detected	0	SUPPRESSED	0	DTG BASED	4		0			Single	2	SVD	2	H/C III&IV	2	0		Yes	0	2022-11-25	Yes	0	Exclusive Breast Feeding	1
820	842.1	38	>35	3	95	157	38.54	>30	4	Stage I	1	Good	0	EFV BASED	1	YES	1	First Line	1	10.8333	>5	4	ART Experienced	0	Target not Detected	0	SUPPRESSED	0	NVP BASED	3		3			Single	2	C/SECTION	1	Hospital	1	0		Yes	0	2020-11-26	Yes	0	Exclusive Breast Feeding	1
821	553.1	38	>35	3	95	157	38.54	>30	4			Good	0	EFV BASED	1	YES	1	First Line	1	4.91667	>2 to 5	3	ART Experienced	0	Target not Detected	0	SUPPRESSED	0	DTG BASED	0	0	0			Married	1	S.V.D	2	Clinic/HC II	3	0		Yes	0	2023-08-03	Yes	0	Exclusive Breast Feeding	1
822	248.1	38	>35	3	93	155.3	38.56	>30	4	Stage I	1	Good	0	EFV BASED	1	YES	1	First Line	1	4.58333	>2 to 5	3	ART Experienced	0	Target not Detected	0	SUPPRESSED	0	DTG BASED	0	0	0			Single	2	C/SECTION	1	Hospital	1	0		Yes	0	2023-06-20	Yes	0	Exclusive Breast Feeding	1
823	203.1	38	>35	3	100	160	39.06	>30	4			Good	0	EFV BASED	1	YES	1	First Line	1	10.5	>5	4	ART Experienced	0	Target not Detected	0	SUPPRESSED	0	DTG BASED	0	0	0			SEPARATED	3	SVD	2	Hospital	1	0		Yes	0	2022-07-21	Yes	0	Exclusive Breast Feeding	1
824	210.1	38	>35	3	121	175	39.51	>30	4	Stage I	1	Good	0	DTG BASED	0	No	0	First Line	1	1.41667	1 to 2	2	ART Experienced	0	Target not Detected	0	SUPPRESSED	0	DTG BASED	4		0			COHABITING	1	SVD	2	Hospital	1	0		Yes	0	2021-04-22	Yes	0	Exclusive Breast Feeding	1
825	131.1	38	>35	3	100	158	40.06	>30	4	Stage I	1	Good	0	NVP BASED	3	YES	1	Second Line	2	20	>5	4	ART Experienced	0	Target not Detected	0	SUPPRESSED	0	DTG BASED	0	0	0			Single	2	NORMAL DELIVERY	2	Hospital	1	0		Yes	0	2022-06-13	Yes	0	Exclusive Breast Feeding	1
826	354.1	38	>35	3	100	156.5	40.83	>30	4	Stage I	1	Good	0	DTG BASED	0	No	0	First Line	1	1.33333	1 to 2	2	ART Experienced	0	<20	<20	SUPPRESSED	0	DTG BASED	4		0			Single	2	SVD	2	H/C III&IV	2	0		Yes	0	2022-08-09	Yes	0	Exclusive Breast Feeding	1
827	516.1	38	>35	3	123	172	41.58	>30	4	Stage I	1	Good	0	EFV BASED	1	YES	1	First Line	1	4.41667	>2 to 5	3	ART Experienced	0	Target not Detected	0	SUPPRESSED	0	DTG BASED	0	0	0			SEPARATED	3	C/SECTION	1	Hospital	1	0		Yes	0	2021-09-24	Yes	0	Exclusive Breast Feeding	1
828	586.1	38	>35	3	102	156	41.91	>30	4	Stage I	1	Good	0	EFV BASED	1	YES	1	First Line	1	5.41667	>5	4	ART Experienced	0	Target not Detected	0	SUPPRESSED	0	DTG BASED	0	0	0			Married	1	S.V.D	2	Hospital	1	0		Yes	0	2022-09-05	Yes	0	Exclusive Breast Feeding	1
829	517.1	38	>35	3	116	165	42.61	>30	4	Stage I	1	Good	0	EFV BASED	1	YES	1	First Line	1	4.41667	>2 to 5	3	ART Experienced	0	Target not Detected	0	SUPPRESSED	0	DTG BASED	0	0	0			Married	1	SVD	2	H/C III&IV	2	0		Yes	0	2022-09-16	Yes	0	Exclusive Breast Feeding	1
830	235.1	39	>35	3	110	158.9	43.57	>30	4	Stage II	2	Good	0	DTG BASED	0	No	0	First Line	1	3.16667	>2 to 5	3	ART Experienced	0	41	41	SUPPRESSED	0	DTG BASED	4		0			Single	2			Hospital	1	0		Yes	0	2023-02-22	Yes	0	Exclusive Breast Feeding	1
831	794.1	39	>35	3	103	151	45.17	>30	4	Stage I	1	Good	0	NVP BASED	3	YES	1	First Line	1	9.41667	>5	4	ART Experienced	0	Target not Detected	0	SUPPRESSED	0	NVP BASED	7		3			SEPARATED	3	SVD	2	H/C III&IV	2	0		Yes	0	2023-01-27	Yes	0	Exclusive Breast Feeding	1
832	2.1	39	>35	3	135	170.6	46.38	>30	4	Stage I	1	Good	0	EFV BASED	1	YES	1	First Line	1	4.58333	>2 to 5	3	ART Experienced	0	130	130	SUPPRESSED	0	EFV BASED	5		1			Married	1	C/SECTION	1	Hospital	1	0		Yes	0	2023-09-06	Yes	0	Exclusive Breast Feeding	1
833	940.1	39	>35	3	139	162	52.96	>30	4	Stage I	1	Good	0	PI BASED	2	YES	1	Second Line	2	20.4167	>5	4	ART Experienced	0	Target not Detected	0	SUPPRESSED	0	PI BASED	6		2			COHABITING	1	C/S	1	Hospital	1	0		Yes	0	2022-03-02	Yes	0	Exclusive Breast Feeding	1
834	545.1	39	>35	3	135	152	58.43	>30	4	Stage I	1	Good	0	EFV BASED	1	YES	1	First Line	1	4.83333	>2 to 5	3	ART Experienced	0	Target not Detected	0	SUPPRESSED	0	EFV BASED	5		1			COHABITING	1	SVD	2	Hospital	1	0		Yes	0	2022-01-14	Yes	0	Exclusive Breast Feeding	1
835	685.1	39	>35	3	59.5	64.9	141.26	>30	4	Stage I	1	Good	0	EFV BASED	1	YES	1	First Line	1	7.08333	>5	4	ART Experienced	0	Target not Detected	0	SUPPRESSED	0	DTG BASED	0	0	0			COHABITING	1	SVD	2	Hospital	1	0		Yes	0	2022-09-14	Yes	0	Mixed Feeding	2
836	492.1	39	>35	3						Stage I	1	Good	0	EFV BASED	1	YES	1	First Line	1	3.91667	>2 to 5	3	ART Experienced	0	Target not Detected	0	SUPPRESSED	0	DTG BASED	0	0	0			COHABITING	1	SVD	2	Hospital	1	0		Yes	0	2023-01-30	Yes	0	Exclusive Breast Feeding	1
837	329.1	39	>35	3	64					Stage III	3	Good	0	EFV BASED	1	YES	1	First Line	1	0.5	<1	1	ART Naïve	1	Target not Detected	0	SUPPRESSED	0	EFV BASED	5		1			Single	2	S/C	1	Hospital	1	0		Yes	0	2023-03-01	Yes	0	Replacement Feeding	4
838	721.1	41	>35	3						Stage I	1	Good	0	EFV BASED	1	YES	1	First Line	1	7.91667	>5	4	ART Experienced	0	Target not Detected	0	SUPPRESSED	0	EFV BASED	5		1			Single	2	ECLECTIVE C/S	1	Hospital	1	0		Yes	0	2022-05-23	Yes	0	Exclusive Breast Feeding	1
839	23.1	39	>35	3						Stage I	1	Good	0	EFV BASED	1	YES	1	First Line	1	5.16667	>5	4	ART Experienced	0	40939	40939	UNSUPPRESSED	1	EFV BASED	5		1			COHABITING	1	C/Section	1	Hospital	1	0		Yes	0	2022-11-28	Yes	0	Exclusive Breast Feeding	1
840	25.1	41	>35	3								Good	0	EFV BASED	1	YES	1	First Line	1	6.41667	>5	4	ART Experienced	0	<50	<50	SUPPRESSED	0	DTG BASED	0	0	0			Married	1	SVD	2	Clinic/HC II	3	0		Yes	0	2021-07-16	Yes	0	Exclusive Breast Feeding	1
841	355.1	40	>35	3						Stage I	1	Good	0	EFV BASED	1	YES	1	First Line	1	1.33333	1 to 2	2	ART Experienced	0	Target not Detected	0	SUPPRESSED	0	EFV BASED	5		1			COHABITING	1	SVD	2	Hospital	1	0		Yes	0	2023-04-03	Yes	0	Exclusive Breast Feeding	1
842	413.1	40	>35	3						Stage I	1	Good	0	EFV BASED	1	YES	1	First Line	1	2.58333	>2 to 5	3	ART Experienced	0	Target not Detected	0	SUPPRESSED	0	EFV BASED	5		1			Single	2	SVD	2	Hospital	1	0		Yes	0	2023-01-06	Yes	0	Exclusive Breast Feeding	1
843	448.1	41	>35	3	55					Stage I	1	Good	0	NVP BASED	3	YES	1	First Line	1	3.16667	>2 to 5	3	ART Experienced	0	Target not Detected	0	SUPPRESSED	0	EFV BASED	1		1			SEPARATED	3	SVD	2	Clinic/HC II	3	0		Yes	0	2022-10-27	Yes	0	Exclusive Breast Feeding	1
844	429.1	39	>35	3						Stage I	1	Good	0	EFV BASED	1	YES	1	First Line	1	2.83333	>2 to 5	3	ART Experienced	0	Target not Detected	0	SUPPRESSED	0	EFV BASED	5		1			COHABITING	1	SVD	2	H/C III&IV	2	0		Yes	0	2021-11-30	Yes	0	Exclusive Breast Feeding	1
845	554.1	40	>35	3						Stage I	1	Good	0	EFV BASED	1	YES	1	First Line	1	4.91667	>2 to 5	3	ART Experienced	0	Target not Detected	0	SUPPRESSED	0	DTG BASED	0	0	0			COHABITING	1	SVD	2	Hospital	1	0		Yes	0	2022-11-30	Yes	0	Exclusive Breast Feeding	1
846	915.1	43	>35	3						Stage I	1	Good	0	NVP BASED	3	YES	1	First Line	1	15.25	>5	4	ART Experienced	0	Target not Detected	0	SUPPRESSED	0	NVP BASED	7		3			COHABITING	1	SVD	2	H/C III&IV	2	0		Yes	0	2021-07-01	Yes	0	Exclusive Breast Feeding	1
847	766.1	40	>35	3								Good	0	EFV BASED	1	YES	1	First Line	1	8.75	>5	4	ART Experienced	0	Target not Detected	0	SUPPRESSED	0	DTG BASED	0	0	0			Married	1	SVD	2	Clinic/HC II	3	0		Yes	0	2021-10-20	Yes	0	Exclusive Breast Feeding	1
848	137.1	39	>35	3						Stage I	1	Good	0	EFV BASED	1	YES	1	First Line	1	1.91667	1 to 2	2	ART Experienced	0	Target not Detected	0	SUPPRESSED	0	EFV BASED	5		1			Married	1	SVD	2	Hospital	1	0		Yes	0	2021-09-23	Yes	0	Exclusive Breast Feeding	1
849	9.1	43	>35	3						Stage I	1	Good	0	EFV BASED	1	YES	1	First Line	1	1.66667	1 to 2	2	ART Experienced	0	71	71	SUPPRESSED	0	EFV BASED	5		1			Married	1	C/S	1	Hospital	1	0		Yes	0	2022-04-14	Yes	0	Exclusive Breast Feeding	1
850	669.1	40	>35	3						Stage I	1	Good	0	EFV BASED	1	YES	1	First Line	1	6.83333	>5	4	ART Experienced	0	Target not Detected	0	SUPPRESSED	0	EFV BASED	5		1			SEPARATED	3	SVD	2	Hospital	1	0		Yes	0	2022-08-16	Yes	0	Exclusive Breast Feeding	1
851	747.1	41	>35	3						Stage I	1	Good	0	EFV BASED	1	YES	1	First Line	1	8.5	>5	4	ART Experienced	0	Target not Detected	0	SUPPRESSED	0	EFV BASED	5		1			COHABITING	1	C/S	1	Hospital	1	0		Yes	0	2022-03-01	Yes	0	Exclusive Breast Feeding	1
852	742.1	42	>35	3						Stage I	1	Good	0	EFV BASED	1	YES	1	First Line	1	8.33333	>5	4	ART Experienced	0	Target not Detected	0	SUPPRESSED	0	EFV BASED	5		1			Single	2	SVD	2	Hospital	1	0		Yes	0	2023-02-27	Yes	0	Exclusive Breast Feeding	1
853	10.1	43	>35	3						Stage I	1	Good	0	EFV BASED	1	YES	1	First Line	1	7.91667	>5	4	ART Experienced	0	84	84	SUPPRESSED	0	EFV BASED	5		1			COHABITING	1	SVD	2	H/C III&IV	2	0		Yes	0	2023-03-16	Yes	0	Exclusive Breast Feeding	1
854	22.1	44	>35	3						Stage I	1	Good	0	EFV BASED	1	YES	1	First Line	1	6.83333	>5	4	ART Experienced	0	Target not Detected	0	SUPPRESSED	0	EFV BASED	5		1			Single	2	SVD	2	Clinic/HC II	3	0		Yes	0	2022-01-13	Yes	0	Exclusive Breast Feeding	1
855	165.1	40	>35	3						Stage I	1	Good	0	EFV BASED	1	YES	1	First Line	1	8.5	>5	4	ART Experienced	0	<50	<50	SUPPRESSED	0	EFV BASED	5		1			Single	2	SVD	2	Hospital	1	0		Yes	0	2023-01-05	Yes	0	Mixed Feeding	2
856	389.1	39	>35	3	58					Stage I	1	Good	0	EFV BASED	1	YES	1	First Line	1	2	1 to 2	2	ART Experienced	0	50	50	SUPPRESSED	0	EFV BASED	5		1			Single	2	SVD	2	H/C III&IV	2	0		Yes	0	2021-10-04	Yes	0	Exclusive Breast Feeding	1
857	158.1	44	>35	3						Stage I	1	Good	0	NVP BASED	3	YES	1	First Line	1	8.83333	>5	4	ART Experienced	0	Target not Detected	0	SUPPRESSED	0	NVP BASED	7		3			SEPARATED	3	C/S	1	Hospital	1	0		Yes	0	2022-12-07	Yes	0	Exclusive Breast Feeding	1
858	652.1	40	>35	3						Stage I	1	Good	0			YES	1	First Line	1	6.58333	>5	4	ART Experienced	0	Target not Detected	0	SUPPRESSED	0	EFV BASED			1			COHABITING	1	SVD	2	Hospital	1	0		Yes	0	2021-09-23	Yes	0	Exclusive Breast Feeding	1
859	135.1	39	>35	3						Stage I	1	Good	0	EFV BASED	1	YES	1	First Line	1	1.41667	1 to 2	2	ART Experienced	0	Target not Detected	0	SUPPRESSED	0	EFV BASED	5		1			Married	1	NORMAL DELIVERY	2	Hospital	1	0		Yes	0	2021-10-19	Yes	0	Exclusive Breast Feeding	1
860	555.1	42	>35	3		164				Stage I	1	Good	0	EFV BASED	1	YES	1	First Line	1	4.91667	>2 to 5	3	ART Experienced	0	<40	<40	SUPPRESSED	0	EFV BASED	5		1			Single	2	SVD	2	Hospital	1	0		Yes	0	2023-03-07	Yes	0	Exclusive Breast Feeding	1
861	798.1	41	>35	3						Stage I	1	Good	0	EFV BASED	1	YES	1	First Line	1	9.5	>5	4	ART Experienced	0	Target not Detected	0	SUPPRESSED	0	EFV BASED	5		1			Married	1	SVD	2	H/C III&IV	2	0		Yes	0	2022-11-24	Yes	0	Exclusive Breast Feeding	1
862	149.1	39	>35	3						Stage I	1	Good	0	EFV BASED	1	YES	1	First Line	1	7	>5	4	ART Experienced	0	Target not Detected	0	SUPPRESSED	0	EFV BASED	5		1			COHABITING	1	C/S	1	Hospital	1	0		Yes	0	2022-01-25	Yes	0	Complementary Feeding	2
863	133.1	43	>35	3	59					Stage I	1	Good	0	EFV BASED	1	YES	1	First Line	1	0.75	<1	1	ART Naïve	1	Target not Detected	0	SUPPRESSED	0	DTG BASED	0	0	0			COHABITING	1	C/S	1	Hospital	1	0		Yes	0	2022-01-19	Yes	0	Exclusive Breast Feeding	1
864	439.1	39	>35	3						Stage I	1	Good	0	EFV BASED	1	YES	1	First Line	1	3.08333	>2 to 5	3	ART Experienced	0	Target not Detected	0	SUPPRESSED	0	DTG BASED	0	0	0			Single	2	SVD	2	H/C III&IV	2	0		Yes	0	2022-12-12	Yes	0	Exclusive Breast Feeding	1
865	69.1	39	>35	3						Stage I	1	Good	0	EFV BASED	1	YES	1	First Line	1	6.58333	>5	4	ART Experienced	0	59	59	SUPPRESSED	0	DTG BASED	0	0	0			Single	2	C/S	1	Hospital	1	0		Yes	0	2023-01-11	Yes	0	Exclusive Breast Feeding	1
866	670.1	46	>35	3						Stage I	1	Good	0	EFV BASED	1	YES	1	First Line	1	6.83333	>5	4	ART Experienced	0	<40	<40	SUPPRESSED	0	EFV BASED	5		1			COHABITING	1	SVD	2	Clinic/HC II	3	0		Yes	0	2023-04-20	Yes	0	Exclusive Breast Feeding	1
867	447.1	40	>35	3						Stage I	1	Good	0	EFV BASED	1	YES	1	First Line	1	3.16667	>2 to 5	3	ART Experienced	0	Target not Detected	0	SUPPRESSED	0	EFV BASED	5		1			COHABITING	1	SVD	2	Hospital	1	0		Yes	0	2022-03-22	Yes	0	Exclusive Breast Feeding	1
868	150.1	39	>35	3						Stage I	1	Good	0	EFV BASED	1	YES	1	First Line	1	7.08333	>5	4	ART Experienced	0	Target not Detected	0	SUPPRESSED	0	EFV BASED	5		1			COHABITING	1	C/S	1	Hospital	1	0		Yes	0	2022-07-14	Yes	0	Exclusive Breast Feeding	1
869	326.1	41	>35	3	57					Stage I	1	Good	0	EFV BASED	1	YES	1	First Line	1	0	<1	1	ART Naïve	1	<40	<40	SUPPRESSED	0	EFV BASED	5		1			COHABITING	1	SVD	2	Hospital	1	0		Yes	0	2022-02-22	Yes	0	Exclusive Breast Feeding	1
870	17.1	41	>35	3						Stage I	1	Good	0	NVP BASED	3	YES	1	Second Line	2	8	>5	4	ART Experienced	0	3888	3888	UNSUPPRESSED	1	NVP BASED	7		3			SEPARATED	3	SVD	2	Hospital	1	0		Yes	0	2022-02-17	Yes	0	Exclusive Breast Feeding	1
871	818.1	43	>35	3						Stage I	1	Good	0	NVP BASED	3	YES	1	First Line	1	10.25	>5	4	ART Experienced	0	Target not Detected	0	SUPPRESSED	0	NVP BASED	7		3			COHABITING	1	C/S	1	Clinic/HC II	3	0		Yes	0	2022-03-16	Yes	0	Exclusive Breast Feeding	1
872	519.1	41	>35	3						Stage I	1	Good	0	EFV BASED	1	YES	1	First Line	1	4.41667	>2 to 5	3	ART Experienced	0	Target not Detected	0	SUPPRESSED	0	DTG BASED	0	0	0			COHABITING	1	C/S	1	Hospital	1	0		Yes	0	2022-05-23	Yes	0	Exclusive Breast Feeding	1
873	767.1	41	>35	3						Stage I	1	Good	0	EFV BASED	1	YES	1	First Line	1	8.75	>5	4	ART Experienced	0	1000	1000	UNSUPPRESSED	1	EFV BASED	5		1			Single	2	SVD	2	Hospital	1	0		Yes	0	2023-01-09	Yes	0	Exclusive Breast Feeding	1
874	261.1	39	>35	3						Stage I	1	Good	0	EFV BASED	1	YES	1	Second Line	2	12.4167	>5	4	ART Experienced	0	305830	305830	UNSUPPRESSED	1	EFV BASED	5		1			COHABITING	1	SVD	2	Hospital	1	0		Yes	0	2021-11-04	Yes	0	No Longer Breast Feeding	3
875	505.1	40	>35	3						Stage I	1	Good	0	EFV BASED	1	YES	1	First Line	1	4.16667	>2 to 5	3	ART Experienced	0	Target not Detected	0	SUPPRESSED	0	EFV BASED	5		1			Single	2	C/S	1	Hospital	1	0		Yes	0	2022-03-14	Yes	0	Exclusive Breast Feeding	1
876	282.1	39	>35	3						Stage I	1	Good	0	NVP BASED	3	Yes	1	First Line	1	3.5	>2 to 5	3	ART Experienced	0	Target not Detected	0	SUPPRESSED	0	DTG BASED	0	0	0			COHABITING	1	S.V.D	2	Hospital	1	0		Yes	0	2023-01-24	Yes	0	Exclusive Breast Feeding	1
877	225.1	41	>35	3						Stage I	1	Good	0	EFV BASED	1	YES	1	First Line	1	6.75	>5	4	ART Experienced	0	Target not Detected	0	SUPPRESSED	0	DTG BASED	0	0	0			COHABITING	1	S.V.D	2	H/C III&IV	2	0		Yes	0	2023-07-21	Yes	0	Exclusive Breast Feeding	1
878	86.1	44	>35	3						Stage I	1	Good	0	EFV BASED	1	YES	1	Second Line	2	8.5	>5	4	ART Experienced	0	<40	<40	SUPPRESSED	0	DTG BASED	0	0	0			SEPARATED	3	SVD	2	Clinic/HC II	3	0		Yes	0	2022-07-01	Yes	0	Exclusive Breast Feeding	1
879	869.1	43	>35	3						Stage I	1	Good	0	NVP BASED	3	YES	1	First Line	1	12	>5	4	ART Experienced	0	Target not Detected	0	SUPPRESSED	0	NVP BASED	7		3			Single	2	C/S	1	Hospital	1	0		Yes	0	2021-11-29	Yes	0	Exclusive Breast Feeding	1
880	530.1	16	15-24	1	58	159	22.9421	18-24	2	Stage I	1	Good	0	EFV BASED	1	YES	1	First Line	1	4.66667	>2 to 5	3	ART Experienced	0	Target not Detected	0	SUPPRESSED	0	EFV BASED	5		1			Single	2	S.V.D	2	H/C III&IV	2	0		Yes	0	2023-08-31	Yes	0	Exclusive Breast Feeding	1
881	348.1	41	>35	3	76					Stage I	1	Good	0	EFV BASED	1	YES	1	First Line	1	1.16667	1 to 2	2	ART Experienced	0	Target not Detected	0	SUPPRESSED	0	DTG BASED	0	0	0			Single	2	C/S	1	Hospital	1	0		Yes	0	2022-02-24	Yes	0	Exclusive Breast Feeding	1
882	11.1	39	>35	3						Stage I	1	Good	0	EFV BASED	1	YES	1	First Line	1	4.16667	>2 to 5	3	ART Experienced	0	98	98	SUPPRESSED	0	EFV BASED	5		1			COHABITING	1	SVD	2	Home	4	1		Yes	0	2021-12-20	Yes	0	Exclusive Breast Feeding	1
883	342.1	39	>35	3	57					Stage I	1	Good	0	DTG BASED	0	No	0	First Line	1	1	1 to 2	2	ART Experienced	0	2936	2936	UNSUPPRESSED	1	DTG BASED	4		0			SEPARATED	3	SVD	2	Home	4	1		Yes	0	2022-12-08	Yes	0	Exclusive Breast Feeding	1
884	7.1	43	>35	3						Stage I	1	Good	0	EFV BASED	1	YES	1	First Line	1	2.16667	>2 to 5	3	ART Experienced	0	60	60	SUPPRESSED	0	EFV BASED	5		1			Single	2	S.V.D	2	H/C III&IV	2	0		Yes	0	2023-09-01	Yes	0	Exclusive Breast Feeding	1
885	356.1	41	>35	3	59					Stage I	1	Good	0	EFV BASED	1	YES	1	First Line	1	1.33333	1 to 2	2	ART Experienced	0	Target not Detected	0	SUPPRESSED	0	DTG BASED	0	0	0			COHABITING	1	SVD	2	Hospital	1	0		Yes	0	2023-03-16	Yes	0	Exclusive Breast Feeding	1
886	506.1	40	>35	3						Stage I	1	Good	0	EFV BASED	1	YES	1	First Line	1	4.16667	>2 to 5	3	ART Experienced	0	Target not Detected	0	SUPPRESSED	0	EFV BASED	5		1			Single	2	SVD	2	Hospital	1	0		Yes	0	2023-02-17	Yes	0	Exclusive Breast Feeding	1
887	732.1	40	>35	3						Stage III	3	Good	0	EFV BASED	1	YES	1	Second Line	2	8.16667	>5	4	ART Experienced	0	Target not Detected	0	SUPPRESSED	0	EFV BASED	5		1			COHABITING	1	SVD	2	Hospital	1	0		Yes	0	2022-06-23	Yes	0	Exclusive Breast Feeding	1
888	344.1	40	>35	3						Stage I	1	Good	0	EFV BASED	1	YES	1	First Line	1	1.08333	1 to 2	2	ART Experienced	0	Target not Detected	0	SUPPRESSED	0	DTG BASED	0	0	0			Single	2	SVD	2	Hospital	1	0		Yes	0	2023-02-28	Yes	0	Exclusive Breast Feeding	1
889	340.1	41	>35	3	75					Stage I	1	Good	0	EFV BASED	1	YES	1	First Line	1	0.916667	<1	1	ART Naïve	1	<40	<40	SUPPRESSED	0	EFV BASED	5		1			COHABITING	1	SVD	2	H/C III&IV	2	0		Yes	0	2023-04-11	Yes	0	Exclusive Breast Feeding	1
890	731.1	40	>35	3						Stage I	1	Good	0	EFV BASED	1	YES	1	First Line	1	8.16667	>5	4	ART Experienced	0	Target not Detected	0	SUPPRESSED	0	EFV BASED	5		1			SEPARATED	3	SVD	2	Hospital	1	0		Yes	0	2022-03-14	Yes	0	Exclusive Breast Feeding	1
891	408.1	43	>35	3						Stage I	1	Good	0	DTG BASED	0	No	0	First Line	1	2.5	>2 to 5	3	ART Experienced	0	Target not Detected	0	SUPPRESSED	0	DTG BASED	4		0			Married	1	C/S	1	Hospital	1	0		Yes	0	2022-08-31	Yes	0	Exclusive Breast Feeding	1
892	675.1	40	>35	3						Stage I	1	Good	0	EFV BASED	1	YES	1	First Line	1	6.91667	>5	4	ART Experienced	0	Target not Detected	0	SUPPRESSED	0	EFV BASED	5		1			COHABITING	1	C/S	1	Hospital	1	0		Yes	0	2022-10-21	Yes	0	Exclusive Breast Feeding	1
893	391.1	40	>35	3						Stage I	1	Good	0	EFV BASED	1	YES	1	First Line	1	2	1 to 2	2	ART Experienced	0	Target not Detected	0	SUPPRESSED	0	EFV BASED	5		1			Single	2	SVD	2	Clinic/HC II	3	0		Yes	0	2022-06-02	Yes	0	Exclusive Breast Feeding	1
894	665.1	42	>35	3						Stage I	1	Good	0	EFV BASED	1	YES	1	First Line	1	6.75	>5	4	ART Experienced	0	Target not Detected	0	SUPPRESSED	0	EFV BASED	5		1			COHABITING	1	SVD	2	H/C III&IV	2	0		Yes	0	2023-03-24	Yes	0	Exclusive Breast Feeding	1
895	496.1	39	>35	3						Stage I	1	Good	0	EFV BASED	1	YES	1	First Line	1	4	>2 to 5	3	ART Experienced	0	Target not Detected	0	SUPPRESSED	0	DTG BASED	0	0	0			COHABITING	1	SVD	2	Hospital	1	0		Yes	0	2022-08-30	Yes	0	Exclusive Breast Feeding	1
896	420.1	41	>35	3						Stage I	1	Good	0	EFV BASED	1	YES	1	First Line	1	2.75	>2 to 5	3	ART Experienced	0	Target not Detected	0	SUPPRESSED	0	EFV BASED	5		1			COHABITING	1	SVD	2	Hospital	1	0		Yes	0	2023-01-10	Yes	0	No Longer Breast Feeding	3
897	168.1	43	>35	3						Stage III	3	Good	0	EFV BASED	1	YES	1	Second Line	2	8.16667	>5	4	ART Experienced	0	<50.00	<50.00	SUPPRESSED	0	PI BASED	2		2			COHABITING	1	SVD	2	H/C III&IV	2	0		Yes	0	2022-03-02	Yes	0	Mixed Feeding	2
898	733.1	43	>35	3						Stage I	1	Good	0	EFV BASED	1	YES	1	First Line	1	8.16667	>5	4	ART Experienced	0	Target not Detected	0	SUPPRESSED	0	EFV BASED	5		1			COHABITING	1	SVD	2	Clinic/HC II	3	0		Yes	0	2022-06-20	Yes	0	Exclusive Breast Feeding	1
899	134.1	40	>35	3	65					Stage I	1	Good	0	DTG BASED	0	No	0	First Line	1	1.08333	1 to 2	2	ART Experienced	0	130650	130650	UNSUPPRESSED	1	DTG BASED	4		0			COHABITING	1	SVD	2	H/C III&IV	2	0		Yes	0	2023-02-17	Yes	0	Exclusive Breast Feeding	1
900	598.1	41	>35	3						Stage I	1	Good	0	EFV BASED	1	YES	1	First Line	1	5.66667	>5	4	ART Experienced	0	Target not Detected	0	SUPPRESSED	0	EFV BASED	5		1			Single	2	S.V.D	2	Hospital	1	0		Yes	0	2023-06-26	Yes	0	Exclusive Breast Feeding	1
901	343.1	43	>35	3						Stage I	1	Good	0	EFV BASED	1	YES	1	First Line	1	1	1 to 2	2	ART Experienced	0	883	883	UNSUPPRESSED	1	EFV BASED	5		1			COHABITING	1	SVD	2	Hospital	1	0		Yes	0	2022-10-07	Yes	0	Exclusive Breast Feeding	1
902	927.1	40	>35	3						Stage I	1	Good	0	EFV BASED	1	YES	1	First Line	1	17.1667	>5	4	ART Experienced	0	Target not Detected	0	SUPPRESSED	0	EFV BASED	5		1			Married	1	SVD	2	H/C III&IV	2	0		Yes	0	2023-02-13	Yes	0	Exclusive Breast Feeding	1
903	228.1	46	>35	3						Stage I	1	Good	0	NVP BASED	3	YES	1	First Line	1	12.5833	>5	4	ART Experienced	0	44	44	SUPPRESSED	0	DTG BASED	0	0	0			COHABITING	1	SVD	2	Clinic/HC II	3	0		Yes	0	2022-07-04	Yes	0	Replacement Feeding	4
904	409.1	44	>35	3	60					Stage I	1	Good	0	EFV BASED	1	YES	1	First Line	1	2.5	>2 to 5	3	ART Experienced	0	40	40	SUPPRESSED	0	DTG BASED	0	0	0			COHABITING	1	SVD	2	Hospital	1	0		Yes	0	2023-01-10	Yes	0	Exclusive Breast Feeding	1
905	933.1	42	>35	3		158				Stage I	1	Good	0	NVP BASED	3	YES	1	First Line	1	18.6667	>5	4	ART Experienced	0	Target not Detected	0	SUPPRESSED	0	DTG BASED	0	0	0			Single	2	C/SECTION	1	Hospital	1	0		Yes	0	2023-09-25	Yes	0	Exclusive Breast Feeding	1
906	906.1	39	>35	3						Stage I	1	Good	0	NVP BASED	3	YES	1	Second Line	2	14.4167	>5	4	ART Experienced	0	Target not Detected	0	SUPPRESSED	0	PI BASED	2		2			Married	1	SVD	2	Hospital	1	0		Yes	0	2023-03-30	Yes	0	Unknown	5
907	1.1	41	>35	3						Stage I	1	Good	0	EFV BASED	1	YES	1	Second Line	2	6.16667	>5	4	ART Experienced	0	Target not Detected	0	SUPPRESSED	0	PI BASED	2		2			COHABITING	1	SVD	2	Hospital	1	0		Yes	0	2023-05-02	Yes	0	Exclusive Breast Feeding	1
908	851.1	40	>35	3						Stage I	1	Good	0	EFV BASED	1	YES	1	First Line	1	11.25	>5	4	ART Experienced	0	Target not Detected	0	SUPPRESSED	0	DTG BASED	0	0	0			COHABITING	1	SVD	2	Hospital	1	0		Yes	0	2022-09-12	Yes	0	Exclusive Breast Feeding	1
909	37.1	42	>35	3	78					Stage I	1	Good	0	EFV BASED	1	YES	1	First Line	1	2.25	>2 to 5	3	ART Experienced	0	71	71	SUPPRESSED	0	DTG BASED	0	0	0			Single	2	C/SECTION	1	Hospital	1	0		Yes	0	2023-01-05	Yes	0	Exclusive Breast Feeding	1
910	885.1	44	>35	3						Stage I	1	Good	0	NVP BASED	3	YES	1	First Line	1	13	>5	4	ART Experienced	0	Target not Detected	0	SUPPRESSED	0	NVP BASED	7		3			SEPARATED	3	C/SECTION	1	Hospital	1	0		Yes	0	2023-08-22	Yes	0	Exclusive Breast Feeding	1
911	812.1	41	>35	3						Stage I	1	Good	0	EFV BASED	1	YES	1	First Line	1	10	>5	4	ART Experienced	0	Target not Detected	0	SUPPRESSED	0	DTG BASED	0	0	0			Married	1	SVD	2	H/C III&IV	2	0		Yes	0	2023-01-27	Yes	0	Exclusive Breast Feeding	1
912	132.1	41	>35	3						Stage I	1	Good	0	EFV BASED	1	YES	1	First Line	1	7.41667	>5	4	ART Experienced	0	<30.00	<30.00	SUPPRESSED	0	EFV BASED	5		1			Married	1	S.V.D	2	Hospital	1	0		Yes	0	2023-07-11	Yes	0	Exclusive Breast Feeding	1
913	928.1	40	>35	3						Stage I	1	Good	0	EFV BASED	1	YES	1	First Line	1	17.4167	>5	4	ART Experienced	0	Target not Detected	0	SUPPRESSED	0	EFV BASED	5		1			Widowed	3	SVD	2	Hospital	1	0		Yes	0	2023-04-14	Yes	0	Exclusive Breast Feeding	1
914	599.1	41	>35	3						Stage I	1	Good	0	EFV BASED	1	YES	1	First Line	1	5.66667	>5	4	ART Experienced	0	Target not Detected	0	SUPPRESSED	0	EFV BASED	5		1			Married	1	SVD	2	Hospital	1	0		Yes	0	2023-04-25	Yes	0	Exclusive Breast Feeding	1
915	700.1	40	>35	3						Stage I	1	Good	0	EFV BASED	1	YES	1	First Line	1	7.5	>5	4	ART Experienced	0	Target not Detected	0	SUPPRESSED	0	EFV BASED	5		1			Married	1	SVD	2	Clinic/HC II	3	0		Yes	0	2022-11-29	Yes	0	Mixed Feeding	2
916	12.1	43	>35	3						Stage I	1	Good	0	EFV BASED	1	YES	1	First Line	1	8.83333	>5	4	ART Experienced	0	100	100	SUPPRESSED	0	EFV BASED	5		1			Single	2	S.V.D	2	Hospital	1	0		Yes	0	2023-09-07	Yes	0	Mixed Feeding	2
917	660.1	41	>35	3	65					Stage I	1	Good	0	EFV BASED	1	YES	1	First Line	1	6.66667	>5	4	ART Experienced	0	Target not Detected	0	SUPPRESSED	0	EFV BASED	5		1			#N/A	4			Unknown	5	1		No/Not sure	1	#N/A	No/Not sure	1	Unknown	5
918	376.1	39	>35	3						Stage I	1	Good	0	EFV BASED	1	YES	1	First Line	1	1.83333	1 to 2	2	ART Experienced	0	Target not Detected	0	SUPPRESSED	0	EFV BASED	5		1			SEPARATED	3			Unknown	5	1		No/Not sure	1	#N/A	No/Not sure	1	Unknown	5
919	866.1	41	>35	3						Stage II	2	Good	0	NVP BASED	3	YES	1	Second Line	2	11.8333	>5	4	ART Experienced	0	4.5	4.5	SUPPRESSED	0	DTG BASED	0	0	0			COHABITING	1			Unknown	5	1		No/Not sure	1	#N/A	No/Not sure	1	Unknown	5
920	390.1	40	>35	3	54					Stage I	1	Good	0	DTG BASED	0	No	0	First Line	1	2	1 to 2	2	ART Experienced	0	133304	133304	UNSUPPRESSED	1	DTG BASED	4		0			SEPARATED	3	SVD	2	Clinic/HC II	3	0		Yes	0	2018-10-15	Yes	0	Unknown	5
921	518.1	40	>35	3						Stage I	1	Good	0	EFV BASED	1	YES	1	First Line	1	4.41667	>2 to 5	3	ART Experienced	0	Target not Detected	0	SUPPRESSED	0	EFV BASED	5		1			SEPARATED	3			H/C III&IV	2	0		Yes	0	2019-04-23	Yes	0	Complementary Feeding	2
922	242.1	40	>35	3						Stage I	1	Poor	2	EFV BASED	1	YES	1	First Line	1	6.83333	>5	4	ART Experienced	0	4554	4554	UNSUPPRESSED	1	EFV BASED	5		1			Married	1	SVD	2	H/C III&IV	2	0		Yes	0	2019-05-16	Yes	0	Unknown	5
923	855.1	39	>35	3						Stage I	1	Good	0	NVP BASED	3	YES	1	Second Line	2	11.4167	>5	4	ART Experienced	0	<20	<20	SUPPRESSED	0	DTG BASED	0	0	0			Married	1	SVD	2	H/C III&IV	2	0		Yes	0	2019-08-02	Yes	0	Replacement Feeding	4
924	384.1	39	>35	3	40					Stage I	1	Good	0	DTG BASED	0	No	0	First Line	1	1.91667	1 to 2	2	ART Experienced	0	75	75	SUPPRESSED	0	DTG BASED	4		0			Single	2	SVD	2	H/C III&IV	2	0		Yes	0	2019-08-29	Yes	0	Complementary Feeding	2
925	708.1	44	>35	3						Stage I	1	Good	0	EFV BASED	1	YES	1	First Line	1	7.58333	>5	4	ART Experienced	0	Target not Detected	0	SUPPRESSED	0	EFV BASED	5		1			COHABITING	1	SVD	2	H/C III&IV	2	0		Yes	0	2021-02-25	Yes	0	Unknown	5
926	659.1	40	>35	3						Stage I	1	Good	0	EFV BASED	1	YES	1	First Line	1	6.66667	>5	4	ART Experienced	0	Target not Detected	0	SUPPRESSED	0	DTG BASED	0	0	0			COHABITING	1	SVD	2	Clinic/HC II	3	0		Yes	0	2021-12-03	Yes	0	No Longer Breast Feeding	3
927	146.1	43	>35	3						Stage I	1	Good	0	EFV BASED	1	YES	1	First Line	1	4.41667	>2 to 5	3	ART Experienced	0	<40	<40	SUPPRESSED	0	EFV BASED	5		1			Single	2	SVD	2	H/C III&IV	2	0		Yes	0	2021-01-22	Yes	0	Mixed Feeding	2
928	468.1	46	>35	3		171				Stage I	1	Good	0			YES	1	First Line	1	3.5	>2 to 5	3	ART Experienced	0	Target not Detected	0	SUPPRESSED	0	DTG BASED			0			COHABITING	1	C/S	1	Clinic/HC II	3	0		Yes	0	2022-08-02	Yes	0	No Longer Breast Feeding	3
929	674.1	39	>35	3	63					Stage I	1	Good	0	EFV BASED	1	YES	1	First Line	1	6.91667	>5	4	ART Experienced	0	Target not Detected	0	SUPPRESSED	0	DTG BASED	0	0	0			COHABITING	1	SVD	2	Clinic/HC II	3	0		Yes	0	2021-03-30	Yes	0	Exclusive Breast Feeding	1
930	24.1	40	>35	3						Stage I	1	Good	0	EFV BASED	1	YES	1	First Line	1	7.75	>5	4	ART Experienced	0	43712	43712	UNSUPPRESSED	1	DTG BASED	0	0	0			Single	2	SVD	2	H/C III&IV	2	0		Yes	0	2022-08-29	Yes	0	Unknown	5
931	175.1	42	>35	3						Stage I	1	Good	0	NVP BASED	3	Yes	1	First Line	1	0	<1	1	ART Naïve	1	Target not Detected	0	SUPPRESSED	0	DTG BASED	0	0	0			Single	2	EMERGENCY C/S	1	Hospital	1	0		Yes	0	2022-11-29	Yes	0	Unknown	5
932	922.1	41	>35	3						Stage I	1	Good	0	NVP BASED	3	YES	1	Second Line	2	16.25	>5	4	ART Experienced	0	Target not Detected	0	SUPPRESSED	0	PI BASED	2		2			COHABITING	1	SVD	2	H/C III&IV	2	0		Yes	0	2022-01-04	Yes	0	Exclusive Breast Feeding	1
933	330.1	40	>35	3	65.5					Stage I	1	Good	0	EFV BASED	1	YES	1	First Line	1	0.583333	<1	1	ART Naïve	1	387	387	UNSUPPRESSED	1	EFV BASED	5		1			Single	2	S.V.D	2	Clinic/HC II	3	0		Yes	0	2023-06-07	Yes	0	Mixed Feeding	2
934	497.1	40	>35	3						Stage I	1	Good	0	EFV BASED	1	YES	1	First Line	1	4	>2 to 5	3	ART Experienced	0	Target not Detected	0	SUPPRESSED	0	EFV BASED	5		1			Married	1	C/SECTION	1	Hospital	1	0		Yes	0	2022-11-03	Yes	0	Exclusive Breast Feeding	1
935	400.1	39	>35	3		157.5				Stage I	1	Good	0	EFV BASED	1	YES	1	First Line	1	2.33333	>2 to 5	3	ART Experienced	0	Target not Detected	0	SUPPRESSED	0	EFV BASED	5		1			Married	1	SVD	2	Clinic/HC II	3	0		Yes	0	2023-11-08	Yes	0	Unknown	5
936	577.1	40	>35	3						Stage I	1	Good	0	PI BASED	2	YES	1	First Line	1	5.25	>5	4	ART Experienced	0	Target not Detected	0	SUPPRESSED	0	PI BASED	6		2			Married	1	C/SECTION	1	Hospital	1	0		Yes	0	2023-11-23	Yes	0	Unknown	5
939	#N/A	25	25-35	2	65					Stage I	1	Good	0	EFV BASED	1	YES	1	First Line	1	3	2 to 5	3	ART Experienced	0	Target not Detected	0	SUPPRESSED	0	EFV BASED	5		1			Un Known	4	SVD	2	H/C III&IV	2	0		Yes	0	2017-11-17	Yes	0	Unknown	5
940																																											No/Not sure	1	2017-05-26	Yes	0	Unknown	5
941																																											No/Not sure	1	2017-11-20	Yes	0	Unknown	5
942																																											No/Not sure	1		No/Not sure	1	Unknown	5
943																																											No/Not sure	1	2017-09-19	Yes	0	Unknown	5
944																																											No/Not sure	1	2018-02-22	Yes	0	Unknown	5
945																																											No/Not sure	1	2017-05-25	Yes	0	Unknown	5
946																																											No/Not sure	1	2018-04-27	Yes	0	Unknown	5
947																																											No/Not sure	1	2018-05-17	Yes	0	Unknown	5
948																																											No/Not sure	1		No/Not sure	1	Unknown	5
949																																											No/Not sure	1	2018-07-17	Yes	0	Unknown	5
950																																											No/Not sure	1	2018-07-18	Yes	0	Unknown	5
951																																											No/Not sure	1	2018-08-13	Yes	0	Unknown	5
952																																											No/Not sure	1		No/Not sure	1	Unknown	5
953																																											No/Not sure	1	2018-10-30	Yes	0	Unknown	5
954																																											No/Not sure	1	2019-07-16	Yes	0	Unknown	5
955																																											No/Not sure	1	2019-11-06	Yes	0	Unknown	5
956																																											No/Not sure	1	2021-02-02	Yes	0	Unknown	5
957																																											yes	0	2021-07-09	Yes	0	Unknown	5
958																																											No/Not sure	1	2021-01-22	Yes	0	Unknown	5
959																																											No/Not sure	1	2022-08-02	Yes	0	Unknown	5
960																																											No/Not sure	1	2021-03-30	Yes	0	Unknown	5
961																																											No/Not sure	1	2022-01-04	Yes	0	Unknown	5
962																																											No/Not sure	1		No/Not sure	1	Unknown	5
963																																											yes	0	2023-09-04	Yes	0	No Longer Breast Feeding	3
[truncated: 10 more columns]
